# Supplementary material for: Combined targeted and epigenetic-based therapy enhances antitumor immunity by stabilizing GATA6-dependent MHCI expression in pancreatic ductal adenocarcinoma
Source: Nat Commun. 2026 Feb 6;17:1476. doi: 10.1038/s41467-026-69013-y (PMC12886960; doi:10.1038/s41467-026-69013-y)
Supplement: Supplementary file 3 — Supplementary Dataset 1 [file 41467_2026_69013_MOESM3_ESM.xlsx]

## Sheet: patient strata
File name: Supplementary Dataset 1
Description: Source Data for Figure 1a and Figure S1a.
ID	GATA6_ann_TU.PPC.Pos.Pix.Perc.Total
1_21043	int
1_36312	high
1_37265	high
1_39924	int
1_41902	int
1_42221	high
1_44422	high
1_44785	high
1_47715	int
1_48081	high
1_50109	high
1_50113	high
1_50423	low
1_54342	low
1_55608	low
1_55816	int
1_56853	int
1_68291	int
43827	high
44227	int
46868	int
49709	int
52129	low
54567	low
58007	low
58057	low
58450	low
59053	high
59519	low
59576	int
59656	int
59695	high
59800	low
59899	int
60294	low
60416	high
60453	high
60494	low
60670	high
60726	high
61062	high
61272	int
61308	low
61465	high
61577	high
62270	low
62320	high
62406	low
62633	low
62649	int
62850	low
62891	low
63113	low
63147	int
63185	int
63334	low
63656	high
63675	high
63780	high
63993	int
64184	low
64473	int
65112	low
65179	int
65644	int
65653	high
65706	int
65868	low
65891	int
65903	high
66147	low
66163	high
66189	low
66274	low
66451	high
66452	int
66549	high
66694	int
66745	high
66748	int
66785	low
67120	high
67285	int
67481	high
67691	int
68086	high
68266	high
68449	low
68640	int
68662	int
68750	high
68751	int
69204	int
69298	high
69372	low
69541	low
69544	int
69598	low
69631	int
69686	int
69713	low
70063	high
70149	int
70187	low
70588	high
70596	low
70636	int
71175	low
71217	low
71333	low
71772	high
71790	high
71848	int
71868	low
72222	int
72354	high
72528	low
73138	int
73209	high
73401	low

## Sheet: raw values
ID	GATA6_ann_TU.PPC.Pos.Pix.Perc.Total	E_CADHERIN.PPC.Pos.Pix.Perc.Total	E_CADHERIN_ann_TU.PPC.Pos.Pix.Perc.Total	CD3_TILS.PCD.Num.Pos.per.mm.2.Total	CD20.PCD.Num.Pos.per.mm.2.Stroma	CD68.PPC.Pos.Pix.Perc.Stroma	CD8_TILS.PCD.Num.Pos.per.mm.2.Total	CD4.PPC.Pos.Pix.Perc.Total	FOXP3.PPC.Pos.Pix.Perc.Total
1_104134	NA	NA	NA	NA	NA	NA	NA	NA	NA
1_104192	NA	NA	NA	NA	NA	NA	NA	NA	NA
1_112577	NA	NA	NA	NA	NA	NA	NA	NA	NA
1_21043	15.8442	6.9836	94.0809	NA	0	3.31019	0	NA	0.17925
1_33581	NA	NA	NA	NA	11.894	4.27378	1.84e-06	1.0412	0.0589
1_35154	NA	NA	NA	NA	NA	NA	NA	NA	NA
1_36312	23.6087	23.161	95.5433	2.71e-05	NA	6.9773	1.38e-05	1.72125	0.3346
1_36549	7.79554	0.7703	NA	NA	NA	6.92351	3.065e-06	1.7805	0.0496
1_37265	25.1407	7.8573	93.834	1.225e-05	15.0595	8.29196	1.79e-05	0.8791	0.0871
1_39924	20.4465	17.2593	94.8661	NA	9.68731	7.51842	NA	1.33695	NA
1_41902	14.9193	4.08006	96.2603	NA	NA	12.2953	NA	NA	NA
1_42221	27.5842	8.4151	95.6037	5.985e-06	8.11615	3.14127	2.6225e-06	0.972	0.30204
1_44422	30.3494	12.5971	94.9185	NA	NA	8.58529	4.12666666666667e-06	NA	NA
1_44605	NA	NA	NA	NA	NA	NA	NA	0.2898	0.0119
1_44785	28.4052	5.7347	93.694	6.12e-05	NA	6.72063	2.79898e-05	NA	NA
1_46422	NA	NA	NA	NA	NA	NA	1.36e-06	NA	NA
1_47625	NA	NA	NA	2.74e-05	NA	NA	NA	NA	NA
1_47715	21.1541	10.2996	96.0096	NA	11.1572	3.15173	3.41e-06	1.3316	0.11254
1_48081	28.1734	19.3343	94.9619	4.47525e-05	9.27902	4.62551	9.8175e-06	0.4035	0.0722333
1_50109	23.657	6.52813	94.4864	1.21e-05	17.1122	3.96444	2.475e-07	1.5685	0.15885
1_50113	22.7904	16.4338	92.9912	2.66e-05	10.916	4.41763	1.164e-05	0.5801	0.09588
1_50423	7.8108	15.7407	93.7198	1.095e-05	8.01607	5.26398	1.66566666666667e-06	0.0233	0.01498
1_54342	0.337988	15.718	94.1453	4.495e-06	16.3079	3.30245	7.7e-08	0.190333	0.02885
1_55608	8.47159	9.59852	92.8879	5.755e-06	20.6989	4.41818	2.584e-06	NA	0.0851
1_55816	22.5148	2.69043	93.5327	1.52e-05	9.83179	4.6733	3.48e-06	1.1138	0.1908
1_56588	NA	NA	NA	NA	NA	NA	NA	NA	NA
1_56853	22.231	16.3239	94.2365	1.465e-05	NA	4.67218	4.29e-06	1.7871	0.20025
1_57450	8.63112	5.87407	93.797	1.2325e-06	1.02168	3.74259	1.16e-06	0.2247	0.00435714
1_66124	NA	NA	NA	NA	NA	NA	NA	NA	NA
1_67113	NA	NA	NA	NA	NA	NA	NA	NA	NA
1_67731	NA	NA	NA	NA	NA	NA	NA	NA	NA
1_68291	13.6218	26.5032	93.8184	1.0475e-05	7.20382	4.91895	8.562e-06	0.34625	0.082075
1_69785	NA	NA	NA	NA	NA	NA	NA	NA	NA
1_69943	NA	NA	NA	NA	NA	NA	NA	NA	NA
1_70237	NA	NA	NA	NA	NA	NA	NA	NA	NA
1_70327	NA	NA	NA	NA	NA	NA	NA	NA	NA
1_73579	NA	NA	NA	NA	NA	NA	NA	NA	NA
1_76312	NA	NA	NA	NA	NA	NA	NA	NA	NA
1_96213	NA	NA	NA	NA	NA	NA	NA	NA	NA
1_96217	NA	NA	NA	NA	NA	NA	NA	NA	NA
1051048	NA	NA	NA	NA	NA	NA	NA	NA	NA
1063578	NA	NA	NA	NA	NA	NA	NA	NA	NA
1085471	NA	NA	NA	NA	NA	NA	NA	NA	NA
1106509	NA	NA	NA	NA	NA	NA	NA	NA	NA
1136076	NA	NA	NA	NA	NA	NA	NA	NA	NA
1162592	NA	NA	NA	NA	NA	NA	NA	NA	NA
1167672	NA	NA	NA	NA	NA	NA	NA	NA	NA
1193902	NA	NA	NA	NA	NA	NA	NA	NA	NA
1214622	NA	NA	NA	NA	NA	NA	NA	NA	NA
1219237	NA	NA	NA	NA	NA	NA	NA	NA	NA
1230064	NA	NA	NA	NA	NA	NA	NA	NA	NA
1262468	NA	NA	NA	NA	NA	NA	NA	NA	NA
1278320	NA	NA	NA	NA	NA	NA	NA	NA	NA
1333822	NA	NA	NA	NA	NA	NA	NA	NA	NA
1347081	NA	NA	NA	NA	NA	NA	NA	NA	NA
1360531	NA	NA	NA	NA	NA	NA	NA	NA	NA
1367479	NA	NA	NA	NA	NA	NA	NA	NA	NA
1373616	NA	NA	NA	NA	NA	NA	NA	NA	NA
1391712	NA	NA	NA	NA	NA	NA	NA	NA	NA
142308	NA	NA	NA	NA	NA	NA	NA	NA	NA
142349	NA	NA	NA	NA	NA	NA	NA	NA	NA
1511423	NA	NA	NA	NA	NA	NA	NA	NA	NA
1530307	NA	NA	NA	NA	NA	NA	NA	NA	NA
1547881	NA	NA	NA	NA	NA	NA	NA	NA	NA
1555142	NA	NA	NA	NA	NA	NA	NA	NA	NA
1560562	NA	NA	NA	NA	NA	NA	NA	NA	NA
165555	NA	NA	NA	NA	NA	NA	NA	NA	NA
192398	NA	NA	NA	NA	NA	NA	NA	NA	NA
199667	NA	NA	NA	NA	NA	NA	NA	NA	NA
202796	NA	NA	NA	NA	NA	NA	NA	NA	NA
209485	NA	NA	NA	NA	NA	NA	NA	NA	NA
244216	NA	NA	NA	NA	NA	NA	NA	NA	NA
271077	NA	NA	NA	NA	NA	NA	NA	NA	NA
273848	NA	NA	NA	NA	NA	NA	NA	NA	NA
280316	NA	NA	NA	NA	NA	NA	NA	NA	NA
292795	NA	NA	NA	NA	NA	NA	NA	NA	NA
302358	NA	NA	NA	NA	NA	NA	NA	NA	NA
324872	NA	NA	NA	NA	NA	NA	NA	NA	NA
330980	NA	NA	NA	NA	NA	NA	NA	NA	NA
340371	NA	NA	NA	NA	NA	NA	NA	NA	NA
3409979	NA	NA	NA	NA	NA	NA	NA	NA	NA
348167	NA	NA	NA	NA	NA	NA	NA	NA	NA
3513933	NA	NA	NA	NA	NA	NA	NA	NA	NA
35462	NA	NA	NA	NA	NA	NA	NA	NA	NA
35554	NA	NA	NA	NA	NA	NA	NA	NA	NA
35804	NA	NA	NA	NA	NA	NA	NA	NA	NA
36144	NA	NA	NA	NA	NA	NA	NA	NA	NA
3621897	NA	NA	NA	NA	NA	NA	NA	NA	NA
36322	NA	NA	NA	NA	NA	NA	NA	NA	NA
3644643	NA	NA	NA	NA	NA	NA	NA	NA	NA
38109	NA	NA	NA	NA	NA	NA	NA	NA	NA
383310	NA	NA	NA	NA	NA	NA	NA	NA	NA
38408	NA	NA	NA	NA	NA	NA	NA	NA	NA
38536	NA	NA	NA	NA	NA	NA	NA	NA	NA
405492	NA	NA	NA	NA	NA	NA	NA	NA	NA
40957	NA	NA	NA	NA	NA	NA	NA	NA	NA
41895	NA	NA	NA	NA	NA	NA	NA	NA	NA
42828	NA	NA	NA	NA	NA	NA	NA	NA	NA
43168	NA	NA	NA	NA	NA	NA	NA	NA	NA
43827	23.4075	4.24805	95.8946	5.71e-06	6.39969	2.51683	1.164e-06	0.3923	0.14626
44227	13.3827	11.3066	95.45	1.295e-06	5.31745	8.55352	4.32e-07	0.1912	0.1534
448042	NA	NA	NA	NA	NA	NA	NA	NA	NA
45009	NA	NA	NA	NA	NA	NA	NA	NA	NA
46751	27.8251	24.2607	97.5384	3.1215e-05	21.5812	4.19973	4.24e-06	0.1456	0.1106
46868	17.0727	8.2664	95.2582	1.54e-05	3.18071	3.21863	1.59e-05	0.3381	0.12785
47470	NA	NA	NA	NA	NA	NA	NA	NA	NA
47727	NA	NA	NA	NA	NA	NA	NA	NA	NA
49709	20.2811	4.04	94.867	1.8115e-05	1.04715	3.27737	1.23e-06	NA	0.0927
51911	14.1226	7.2854	94.178	1.53e-05	7.02255	4.07989	6.62e-06	0.954	0.13995
52129	1.6883	8.20055	92.8607	1.8255e-06	8.1499	1.63859	2.62333333333333e-07	0.195	0.0612167
54567	11.0192	9.5065	96.5386	3.08e-06	10.9177	5.13368	0	0.27485	0.09415
55115	NA	NA	NA	NA	NA	NA	NA	NA	NA
55487	NA	NA	NA	NA	NA	NA	NA	NA	NA
56024	NA	NA	NA	NA	NA	NA	NA	NA	NA
56979	NA	NA	NA	5.97e-06	NA	NA	NA	NA	NA
569894	NA	NA	NA	NA	NA	NA	NA	NA	NA
58007	12.3851	3.7095	94.5757	6.8e-06	NA	3.87295	2.0095e-06	0.63175	0.0831
58028	NA	NA	NA	NA	NA	NA	NA	NA	NA
58057	0.0253459	NA	93.4748	NA	NA	NA	NA	NA	0.0974
584088	NA	NA	NA	NA	NA	NA	NA	NA	NA
58450	5.30006	4.80546	94.9296	5.75e-06	11.7776	2.77192	2.1535e-06	0.63928	0.0838
58667	NA	NA	NA	NA	NA	NA	NA	NA	NA
59053	29.8142	34.9139	94.4061	NA	49.1664	8.28459	NA	0.333464	0.0574364
59519	12.0772	9.62497	94.5529	9.46e-06	36.786	5.54391	6.96333333333333e-06	0.2695	0.050875
59576	22.5953	8.3293	NA	1.495e-05	21.2563	3.46277	1.58625e-06	0.1259	0.0041
59656	19.6788	5.6028	94.6821	7.8e-06	8.867	4.54567	0	0.9684	0.129625
59695	22.6516	10.7096	95.6524	4.895e-05	4.07815	4.16589	1.52e-05	0.5367	0.1748
597666	NA	NA	NA	NA	NA	NA	NA	NA	NA
59800	10.2881	10.8842	95.2378	1.281e-05	8.68975	6.31065	2.05e-05	0.68292	0.0989
59899	17.2469	10.7846	93.2456	2.7e-06	2.29499	1.31985	6.05e-07	NA	0.0089
60294	10.7664	7.0196	93.5302	1.515e-05	6.51624	5.76192	8.84e-06	0.4081	0.15665
60416	30.1504	23.9199	95.8067	1.445e-05	13.7555	6.67244	4.31675e-06	0.4638	0.11458
60453	26.9795	12.8535	94.0986	4.955e-05	NA	12.321	5.33e-06	0.7018	0.30305
60494	0.216523	NA	NA	NA	NA	NA	NA	0.8469	0.2288
60550	NA	NA	NA	NA	NA	NA	NA	NA	NA
60583	NA	NA	NA	NA	NA	NA	NA	NA	NA
60670	24.6237	NA	96.0318	2.075e-05	13.094	8.04436	1.5e-05	NA	0.2003
60680	NA	NA	NA	1.17e-06	NA	NA	NA	NA	NA
60725	NA	NA	NA	NA	NA	NA	NA	NA	NA
60726	31.0838	23.4117	94.8948	7.67e-06	NA	6.55267	1.91e-06	0.1808	0.0578
60743	NA	NA	NA	NA	NA	NA	NA	NA	NA
60940	NA	NA	NA	NA	NA	NA	NA	NA	NA
61062	43.1093	NA	97.2023	NA	21.2759	11.9457	NA	0.7019	0.2423
61084	NA	NA	NA	NA	NA	NA	NA	NA	NA
61272	20.6599	5.4182	94.9015	NA	3.54872	5.0328	NA	NA	0.0507
61308	2.59772	25.0082	95.3829	NA	4.36939	4.98404	NA	1.62505	NA
61378	NA	NA	NA	NA	NA	NA	NA	NA	NA
61465	26.8962	9.7149	94.9038	4.75e-05	4.72328	5.15199	2.02e-05	0.2649	0.117
61577	25.7631	12.5283	94.4302	1.55e-05	7.13769	10.4929	3.1e-06	0.0706	0.0232
61621	14.8351	2.01915	96.516	1.77e-06	2.19628	3.20279	0	0.801	0.1008
618796	NA	NA	NA	NA	NA	NA	NA	NA	NA
61936	NA	NA	NA	NA	NA	NA	NA	NA	NA
62270	9.96833	19.1635	95.4503	1.7635e-05	NA	4.61967	6.3e-07	1.6339	0.099375
62320	29.0367	NA	95.1047	NA	25.7998	10.9971	NA	0.9903	0.30695
62406	6.40484	24.6185	NA	NA	NA	14.1686	NA	NA	0.216533
624135	NA	NA	NA	NA	NA	NA	NA	NA	NA
62633	9.42693	0.55755	96.229	1.75e-06	2.37135	3.02924	0	0.3444	0.0546
62649	15.7032	NA	NA	NA	NA	NA	NA	NA	0.0357
62850	3.81132	14.5081	95.0972	1.36e-05	27.9607	7.51863	2.73e-06	NA	0.02165
62891	5.25341	6.9545	93.0561	2.45e-05	7.62719	9.66436	5.81e-07	0.4526	0.0726333
63113	0.536981	18.4894	92.4919	NA	NA	6.57323	2.15e-06	NA	0.0562
63147	16.5835	8.57305	96.5676	6.55e-06	2.81631	6.10811	4.08e-07	0.1815	0.0576
63185	19.2082	5.4167	96.4214	2.21e-05	34.8373	4.45201	6.61e-06	0.3564	0.2228
63256	NA	NA	NA	NA	NA	NA	1.26e-05	NA	NA
63334	7.56145	1.617	95.7871	3.94e-05	NA	2.04253	NA	NA	0.0544
63648	NA	NA	NA	NA	NA	NA	0	NA	NA
63656	24.5359	12.1796	95.101	1.77566666666667e-05	19.1464	5.47929	2.0485e-06	NA	0.23155
63675	24.8068	9.1338	95.9796	NA	NA	13.3251	1.82e-05	NA	0.1782
63780	23.943	7.7705	95.9588	NA	4.5119	5.03393	1.189e-05	0.2443	0.12
63981	NA	NA	NA	NA	NA	NA	5.17e-06	NA	NA
63993	19.047	15.8823	95.8261	8.35e-05	61.6593	NA	2.1975e-07	0.5805	0.134267
64106	16.6078	22.3394	96.1697	6.06e-06	0.910588	8.54272	1.897e-06	0.4302	0.154433
64120	NA	NA	NA	NA	NA	NA	NA	NA	NA
64184	12.5076	17.4533	96.8638	1.3e-05	1.84662	7.03757	1.8275e-05	0.13495	0.0557333
64339	NA	NA	NA	NA	NA	NA	NA	NA	NA
64473	16.2698	7.8671	93.6011	4.62e-05	0	6.1877	3.85e-06	0.0305	0.0142
64747	NA	NA	NA	NA	NA	NA	2.6785e-06	NA	NA
64897	NA	NA	NA	NA	NA	NA	NA	NA	NA
64953	NA	NA	NA	NA	NA	NA	NA	NA	NA
65112	2.99539	23.7618	94.7234	NA	NA	NA	NA	NA	NA
65121	NA	NA	NA	NA	NA	NA	NA	NA	NA
65123	18.6596	22.1894	93.8567	3.75e-05	0	9.31654	1.0475e-05	0.3149	0.1918
65179	17.1893	17.0623	94.5293	NA	53.496	8.86889	NA	0.0061	0.17565
65297	NA	NA	NA	NA	NA	NA	8.43e-06	NA	NA
65347	0.488271	2.43463	94.5344	6.98e-05	NA	NA	NA	1.57725	0.2963
65378	39.0966	NA	NA	1.36e-05	NA	NA	4.495e-06	NA	NA
65634	NA	NA	NA	2.61e-05	NA	NA	NA	NA	NA
65644	16.7016	21.6624	95.402	6.515e-05	10.0444	1.81156	1.215e-05	0.576933	0.0389667
65653	36.2632	29.7574	97.5709	8.26e-06	NA	6.4681	1.1665e-05	0.0699	0.1319
65706	16.8392	2.30554	95.7796	3.638e-06	14.0196	4.68357	5.61666666666667e-07	0.111667	0.00905
65868	7.51579	11.4462	96.9516	2.45e-06	NA	NA	7.0185e-06	0.0472	0.05695
65891	13.9229	33.0112	95.0769	NA	17.1515	NA	1.425e-05	0.3609	0.088
65903	27.5329	9.57385	94.856	4.27e-05	NA	11.7558	1.26e-06	0.9171	0.281
66147	13.0446	8.3205	94.6723	1.81e-06	1.3366	2.99039	3.01e-06	0.2134	0.02175
66163	26.8198	30.2767	94.5993	2.58e-05	1.73412	NA	6.035e-06	0.0797	0.0876
66189	11.4666	16.1569	94.9228	2.37e-05	0	6.97949	1.3975e-05	0.1541	0.2182
66196	NA	NA	NA	1.08e-05	NA	NA	2.105e-06	NA	NA
66274	4.46042	0.4284	NA	1.79e-05	2.22725	NA	8.545e-06	0.0031	0.04105
66451	30.8293	20.4882	97.3824	1.56e-05	19.5554	7.07718	4.045e-06	0.3537	0.1217
66452	17.6573	13.6637	94.5531	NA	14.8671	4.64191	6.305e-06	0.753262	0.145817
66464	26.5642	13.2223	94.4082	3.41e-06	1.75674	4.50874	1.199e-06	0.0581	0.05125
66549	25.5461	NA	NA	NA	NA	NA	3.872e-06	NA	NA
66599	24.1031	5.18048	NA	2.08e-05	1.39054	2.29702	1.18e-06	0.6227	0.03
66694	16.8015	NA	NA	NA	NA	NA	NA	0.055	0.0851
66745	27.6086	12.8841	97.6419	3.52e-06	54.8758	7.37712	2.8925e-05	0.5682	0.2585
66748	13.9639	0.2003	98.5043	3.37e-05	19.3253	6.05612	1.27e-05	0.3537	0.3004
66785	7.45259	17.1896	95.2276	1.1135e-05	8.16945	4.08392	4.265e-06	0.4605	0.0629667
66940	NA	NA	NA	NA	NA	NA	NA	NA	NA
67036	NA	NA	NA	NA	NA	NA	NA	NA	NA
67120	34.117	20.2135	95.9658	2.51e-05	4.2185	6.53847	6.26e-06	1.1084	0.0513
67285	14.5115	6.7409	95.9082	5.22e-06	24.9103	9.04716	5.23e-06	0.6465	0.24845
67329	NA	NA	NA	NA	NA	NA	4.8e-06	NA	NA
67476	NA	9.13	95.249	5.84e-05	11.9759	4.64412	6.85e-07	NA	0.0208
67481	25.6029	2.8448	94.5458	NA	6.42364	NA	0	0.0559	0.0208
67572	26.8296	19.6349	96.1528	NA	6.54396	9.01334	1.0725e-05	0.5246	0.11315
67668	34.8455	36.4252	98.0352	NA	NA	6.67406	1.3565e-05	NA	NA
67691	19.5657	NA	NA	NA	NA	NA	1.77e-05	NA	NA
68038	NA	NA	NA	NA	NA	NA	NA	NA	NA
68046	NA	NA	NA	NA	NA	NA	0	NA	NA
68086	38.1763	12.1553	96.5337	2.46e-05	22.4124	1.33415	1.225e-05	0.5712	NA
68266	24.4395	11.5007	NA	NA	19.8901	NA	1.627e-06	NA	0.0756
68426	35.3871	25.0332	95.6233	7.16e-05	11.832	9.76726	NA	NA	0.1335
68449	12.6489	13.16	95.6588	2.04e-06	12.9403	9.25411	9.14e-07	0.2141	0.0795
68492	29.3025	3.50445	93.5757	7.04e-06	5.64407	3.22742	1.65666666666667e-06	NA	0.1483
68603	NA	NA	NA	NA	NA	NA	3.01e-06	NA	NA
68640	13.5923	12.7914	94.5126	1.59e-05	NA	NA	1.4535e-05	0.5616	0.232
68662	18.2469	2.66067	NA	NA	15.0873	3.0935	NA	0.5605	0.0614333
68718	NA	21.3472	96.7052	4.12e-05	15.068	5.56589	2.13e-06	0.8128	0.14765
68750	35.4267	1.19005	95.3418	7.4325e-05	3.22051	7.95944	1.26866666666667e-05	0.940825	0.130175
68751	20.2366	22.6078	96.3129	2.46e-05	6.25945	5.50566	3.81e-06	0.0242	0.17495
68950	NA	NA	NA	NA	NA	NA	1.46e-06	NA	NA
69120	NA	NA	NA	NA	NA	NA	NA	NA	NA
691774	NA	NA	NA	NA	NA	NA	NA	NA	NA
69204	20.3262	34.5224	96.0531	1.1e-05	6.40354	NA	2.788e-06	0.009	0.103
69220	NA	NA	NA	NA	NA	NA	NA	NA	NA
69245	6.77919	4.2539	94.2626	7.4e-05	6.16872	7.06241	6.435e-06	NA	0.29195
69298	26.5927	18.6677	97.3491	8.3e-05	NA	4.76303	NA	0.6876	0.1483
69372	9.41479	15.9285	94.9878	8.81e-06	1.41157	4.40524	1.445e-06	0.0228	0.0299
69541	8.48961	10.0579	95.4863	0	5.24636	8.60542	1.46e-06	0.4543	0.10355
69544	18.2958	2.8521	95.0684	NA	17.1972	4.96355	0	1.4461	0.1977
69598	7.53857	24.7197	94.0589	2.64e-05	3.29973	8.41777	5.76e-06	0.4344	0.1498
69631	14.2858	2.8345	95.9276	6.935e-06	NA	2.66853	7.61333333333333e-07	NA	0.0715
69686	22.6048	21.7815	93.1082	7.66e-05	NA	NA	1.944e-05	0.0527	0.1737
69713	8.19693	6.38346	93.7801	1.85e-05	NA	10.7091	1.32e-06	0.8748	0.10974
70063	26.7039	8.72355	95.0543	1.81e-05	NA	6.29128	1.18e-05	0.0014	0.3032
70149	19.4764	3.1961	96.1367	1.42e-06	4.38441	NA	1.5e-06	NA	0.1177
70187	7.38054	2.55083	94.5016	2.51e-05	NA	7.68131	9.135e-06	1.6604	0.1991
70198	NA	NA	NA	NA	NA	NA	NA	NA	NA
705221	NA	NA	NA	NA	NA	NA	NA	NA	NA
70588	37.8588	22.5992	96.1688	4.32e-05	1.86611	13.9411	NA	0.9204	NA
70596	7.76282	11.6712	93.6123	0	1.10833	5.75314	0	0.0058	0.0045
70636	15.5315	17.2966	94.2414	3.73e-05	28.3274	6.63748	4.28e-06	0.0437	0.11665
70752	NA	NA	NA	NA	NA	NA	NA	NA	NA
71175	9.72231	NA	NA	2.67e-05	8.06207	7.64021	1.57e-05	0.302	0.0356
71217	0.152563	3.06142	93.0784	1.53e-06	3.8682	3.65591	2e-07	0.1048	0.0107
71333	7.23512	3.0233	96.251	NA	NA	NA	NA	0.947	NA
71471	NA	NA	NA	NA	NA	NA	3.34e-06	NA	NA
71772	25.8999	17.5064	95.7128	2.184e-05	4.6007	4.524	1.44266666666667e-05	1.76804	0.17836
71790	24.1344	13.1769	95.7198	2.01e-05	20.7982	5.01506	2.35e-05	1.3239	0.12026
71848	14.9661	27.8037	94.0293	8.870975e-05	NA	2.84403	NA	0.5556	0.0365429
71868	10.4865	18.4727	94.805	NA	NA	NA	1.44e-06	NA	0.0164
71870	NA	1.0625	91.7187	1.04266666666667e-06	3.61403	1.12277	0	NA	0.0184
72183	11.729	2.8144	92.1487	1.6885e-06	0	3.68219	3.89366666666667e-06	0.711325	0.0191333
72222	19.6833	12.1974	94.2548	1.24742857142857e-05	12.4741	3.23313	3.2743e-06	0.19185	0.0250692
72247	NA	NA	NA	NA	NA	NA	NA	NA	NA
72344	15.0755	8.75015	NA	6.0265e-06	NA	5.32098	9.292e-07	0.75465	0.02025
72354	32.8321	NA	96.655	NA	NA	8.22308	NA	NA	NA
72528	12.2406	NA	NA	NA	NA	NA	9.38e-06	0.2912	NA
73138	20.8726	10.2693	96.0615	NA	3.31808	3.10272	8.775e-06	0.1751	0.0486
73204	NA	NA	NA	NA	NA	NA	NA	NA	NA
73209	24.071	3.98387	92.2997	NA	35.3777	2.35346	5.78e-06	0.38635	0.08655
73401	8.26494	14.8593	95.2285	9.495e-06	1.70725	3.76068	4.545e-07	0.1624	0.0415333
786435	NA	NA	NA	NA	NA	NA	NA	NA	NA
815205	NA	NA	NA	NA	NA	NA	NA	NA	NA
824591	NA	NA	NA	NA	NA	NA	NA	NA	NA
83665	NA	NA	NA	NA	NA	NA	NA	NA	NA
838176	NA	NA	NA	NA	NA	NA	NA	NA	NA
850689	NA	NA	NA	NA	NA	NA	NA	NA	NA
929574	NA	NA	NA	NA	NA	NA	NA	NA	NA
933216	NA	NA	NA	NA	NA	NA	NA	NA	NA
G_25536	NA	NA	NA	NA	NA	NA	NA	NA	NA
