# Supplementary material for: Combined targeted and epigenetic-based therapy enhances antitumor immunity by stabilizing GATA6-dependent MHCI expression in pancreatic ductal adenocarcinoma
Source: Nat Commun. 2026 Feb 6;17:1476. doi: 10.1038/s41467-026-69013-y (PMC12886960; doi:10.1038/s41467-026-69013-y)
Supplement: Supplementary file 7 — Supplementary Dataset 5 [file 41467_2026_69013_MOESM7_ESM.xlsx]

## Sheet: enrich.keggTop100
File name: Supplementary Dataset 5
Description: GSVA of NanoString PanCancer Immune Profiling.
enrich.keggTop100
	group	Description	pvalue	ratio
mmu04060...1	C1	Cytokine-cytokine receptor interaction - Mus musculus (house mouse)	1.00604e-17	36.2069
mmu04630...2	C1	JAK-STAT signaling pathway - Mus musculus (house mouse)	1.86796e-11	22.4138
mmu05162...3	C1	Measles - Mus musculus (house mouse)	4.51498e-11	20.6897
mmu05161...4	C1	Hepatitis B - Mus musculus (house mouse)	3.02188e-09	18.9655
mmu04650...5	C1	Natural killer cell mediated cytotoxicity - Mus musculus (house mouse)	3.58523e-08	15.5172
mmu05144...6	C1	Malaria - Mus musculus (house mouse)	3.56769e-07	12.069
mmu04061...7	C1	Viral protein interaction with cytokine and cytokine receptor - Mus musculus (house mouse)	1.5069e-06	12.069
mmu04620...8	C1	Toll-like receptor signaling pathway - Mus musculus (house mouse)	2.77743e-06	12.069
mmu04659...9	C1	Th17 cell differentiation - Mus musculus (house mouse)	2.96192e-06	12.069
mmu05417...10	C1	Lipid and atherosclerosis - Mus musculus (house mouse)	5.4256e-06	15.5172
mmu05169...11	C1	Epstein-Barr virus infection - Mus musculus (house mouse)	8.10982e-06	15.5172
mmu04151...12	C1	PI3K-Akt signaling pathway - Mus musculus (house mouse)	1.01655e-05	18.9655
mmu05152...13	C1	Tuberculosis - Mus musculus (house mouse)	1.14712e-05	13.7931
mmu05170...14	C1	Human immunodeficiency virus 1 infection - Mus musculus (house mouse)	1.26823e-05	15.5172
mmu04062...15	C1	Chemokine signaling pathway - Mus musculus (house mouse)	1.90604e-05	13.7931
mmu04936...16	C1	Alcoholic liver disease - Mus musculus (house mouse)	2.07771e-05	12.069
mmu05142...17	C1	Chagas disease - Mus musculus (house mouse)	3.44407e-05	10.3448
mmu05168...18	C1	Herpes simplex virus 1 infection - Mus musculus (house mouse)	3.87344e-05	13.7931
mmu04621...19	C1	NOD-like receptor signaling pathway - Mus musculus (house mouse)	4.27956e-05	13.7931
mmu05167...20	C1	Kaposi sarcoma-associated herpesvirus infection - Mus musculus (house mouse)	5.36751e-05	13.7931
mmu05160...21	C1	Hepatitis C - Mus musculus (house mouse)	6.15957e-05	12.069
mmu04622...22	C1	RIG-I-like receptor signaling pathway - Mus musculus (house mouse)	7.50399e-05	8.62069
mmu05164...23	C1	Influenza A - Mus musculus (house mouse)	7.98722e-05	12.069
mmu05163...24	C1	Human cytomegalovirus infection - Mus musculus (house mouse)	0.000133567	13.7931
mmu05171...25	C1	Coronavirus disease - COVID-19 - Mus musculus (house mouse)	0.000161582	15.5172
mmu05135...26	C1	Yersinia infection - Mus musculus (house mouse)	0.000162298	10.3448
mmu04658...27	C1	Th1 and Th2 cell differentiation - Mus musculus (house mouse)	0.000182645	8.62069
mmu04625...28	C1	C-type lectin receptor signaling pathway - Mus musculus (house mouse)	0.000560031	8.62069
mmu04722...29	C1	Neurotrophin signaling pathway - Mus musculus (house mouse)	0.000796223	8.62069
mmu04660...30	C1	T cell receptor signaling pathway - Mus musculus (house mouse)	0.000826441	8.62069
mmu05320...31	C1	Autoimmune thyroid disease - Mus musculus (house mouse)	0.00112428	6.89655
mmu04623...32	C1	Cytosolic DNA-sensing pathway - Mus musculus (house mouse)	0.00149201	6.89655
mmu04662...33	C1	B cell receptor signaling pathway - Mus musculus (house mouse)	0.00163124	6.89655
mmu04657...34	C1	IL-17 signaling pathway - Mus musculus (house mouse)	0.00237083	6.89655
mmu04640...35	C1	Hematopoietic cell lineage - Mus musculus (house mouse)	0.00246514	6.89655
mmu05166...36	C1	Human T-cell leukemia virus 1 infection - Mus musculus (house mouse)	0.00365541	10.3448
mmu05145...37	C1	Toxoplasmosis - Mus musculus (house mouse)	0.00420532	6.89655
mmu04217...38	C1	Necroptosis - Mus musculus (house mouse)	0.0042362	8.62069
mmu03265	C1	Virion - Ebolavirus, Lyssavirus and Morbillivirus - Mus musculus (house mouse)	0.00462624	3.44828
mmu04668...40	C1	TNF signaling pathway - Mus musculus (house mouse)	0.00557218	6.89655
mmu05321...41	C1	Inflammatory bowel disease - Mus musculus (house mouse)	0.00619376	5.17241
mmu04068...42	C1	FoxO signaling pathway - Mus musculus (house mouse)	0.00846043	6.89655
mmu04210...43	C1	Apoptosis - Mus musculus (house mouse)	0.00890733	6.89655
mmu04380...44	C1	Osteoclast differentiation - Mus musculus (house mouse)	0.00913647	6.89655
mmu05310...45	C1	Asthma - Mus musculus (house mouse)	0.00989326	3.44828
mmu05235...46	C1	PD-L1 expression and PD-1 checkpoint pathway in cancer - Mus musculus (house mouse)	0.0160909	5.17241
mmu05340...47	C1	Primary immunodeficiency - Mus musculus (house mouse)	0.0199118	3.44828
mmu05165...48	C1	Human papillomavirus infection - Mus musculus (house mouse)	0.020908	10.3448
mmu05215...49	C1	Prostate cancer - Mus musculus (house mouse)	0.0225366	5.17241
mmu04064...50	C1	NF-kappa B signaling pathway - Mus musculus (house mouse)	0.0268579	5.17241
mmu04672...51	C1	Intestinal immune network for IgA production - Mus musculus (house mouse)	0.0277821	3.44828
mmu04935...52	C1	Growth hormone synthesis, secretion and action - Mus musculus (house mouse)	0.0337474	5.17241
mmu04010...53	C1	MAPK signaling pathway - Mus musculus (house mouse)	0.034217	8.62069
mmu04670...54	C1	Leukocyte transendothelial migration - Mus musculus (house mouse)	0.0352257	5.17241
mmu05206...55	C1	MicroRNAs in cancer - Mus musculus (house mouse)	0.0359274	8.62069
mmu04370...56	C1	VEGF signaling pathway - Mus musculus (house mouse)	0.0480191	3.44828
mmu04060...57	C2	Cytokine-cytokine receptor interaction - Mus musculus (house mouse)	1.88349e-16	34.4828
mmu04064...58	C2	NF-kappa B signaling pathway - Mus musculus (house mouse)	1.17479e-12	20.6897
mmu04657...59	C2	IL-17 signaling pathway - Mus musculus (house mouse)	6.19916e-12	18.9655
mmu04061...60	C2	Viral protein interaction with cytokine and cytokine receptor - Mus musculus (house mouse)	7.86836e-12	18.9655
mmu05417...61	C2	Lipid and atherosclerosis - Mus musculus (house mouse)	3.7294e-10	22.4138
mmu04622...62	C2	RIG-I-like receptor signaling pathway - Mus musculus (house mouse)	4.13966e-10	15.5172
mmu05144...63	C2	Malaria - Mus musculus (house mouse)	6.75258e-10	15.5172
mmu04660...64	C2	T cell receptor signaling pathway - Mus musculus (house mouse)	2.42171e-09	17.2414
mmu04621...65	C2	NOD-like receptor signaling pathway - Mus musculus (house mouse)	4.57996e-09	20.6897
mmu05164...66	C2	Influenza A - Mus musculus (house mouse)	5.64894e-09	18.9655
mmu04620...67	C2	Toll-like receptor signaling pathway - Mus musculus (house mouse)	1.01466e-08	15.5172
mmu04668...68	C2	TNF signaling pathway - Mus musculus (house mouse)	3.09413e-08	15.5172
mmu04650...69	C2	Natural killer cell mediated cytotoxicity - Mus musculus (house mouse)	3.58523e-08	15.5172
mmu05321...70	C2	Inflammatory bowel disease - Mus musculus (house mouse)	7.82665e-08	12.069
mmu05169...71	C2	Epstein-Barr virus infection - Mus musculus (house mouse)	9.32765e-08	18.9655
mmu04659...72	C2	Th17 cell differentiation - Mus musculus (house mouse)	1.94581e-07	13.7931
mmu04062...73	C2	Chemokine signaling pathway - Mus musculus (house mouse)	1.97472e-07	17.2414
mmu05145...74	C2	Toxoplasmosis - Mus musculus (house mouse)	2.60221e-07	13.7931
mmu04625...75	C2	C-type lectin receptor signaling pathway - Mus musculus (house mouse)	3.21158e-07	13.7931
mmu05168...76	C2	Herpes simplex virus 1 infection - Mus musculus (house mouse)	4.93637e-07	17.2414
mmu05160...77	C2	Hepatitis C - Mus musculus (house mouse)	6.16124e-07	15.5172
mmu04630...78	C2	JAK-STAT signaling pathway - Mus musculus (house mouse)	7.52258e-07	15.5172
mmu04640...79	C2	Hematopoietic cell lineage - Mus musculus (house mouse)	1.40241e-06	12.069
mmu04380...80	C2	Osteoclast differentiation - Mus musculus (house mouse)	1.42085e-06	13.7931
mmu05330...81	C2	Allograft rejection - Mus musculus (house mouse)	1.47376e-06	10.3448
mmu05340...82	C2	Primary immunodeficiency - Mus musculus (house mouse)	2.2341e-06	8.62069
mmu05162...83	C2	Measles - Mus musculus (house mouse)	2.30493e-06	13.7931
mmu05142...84	C2	Chagas disease - Mus musculus (house mouse)	2.60264e-06	12.069
mmu04623...85	C2	Cytosolic DNA-sensing pathway - Mus musculus (house mouse)	9.30235e-06	10.3448
mmu05323...86	C2	Rheumatoid arthritis - Mus musculus (house mouse)	1.3106e-05	10.3448
mmu05310...87	C2	Asthma - Mus musculus (house mouse)	1.39459e-05	6.89655
mmu04658...88	C2	Th1 and Th2 cell differentiation - Mus musculus (house mouse)	1.39995e-05	10.3448
mmu05235...89	C2	PD-L1 expression and PD-1 checkpoint pathway in cancer - Mus musculus (house mouse)	1.39995e-05	10.3448
mmu04068...90	C2	FoxO signaling pathway - Mus musculus (house mouse)	1.41992e-05	12.069
mmu04210...91	C2	Apoptosis - Mus musculus (house mouse)	1.56539e-05	12.069
mmu05161...92	C2	Hepatitis B - Mus musculus (house mouse)	5.48931e-05	12.069
mmu05140...93	C2	Leishmaniasis - Mus musculus (house mouse)	6.13075e-05	8.62069
mmu05143...94	C2	African trypanosomiasis - Mus musculus (house mouse)	8.51276e-05	6.89655
mmu05320...95	C2	Autoimmune thyroid disease - Mus musculus (house mouse)	9.10304e-05	8.62069
mmu04672...96	C2	Intestinal immune network for IgA production - Mus musculus (house mouse)	0.000125444	6.89655
mmu05163...97	C2	Human cytomegalovirus infection - Mus musculus (house mouse)	0.000133567	13.7931
mmu04662...98	C2	B cell receptor signaling pathway - Mus musculus (house mouse)	0.000146608	8.62069
mmu05135...99	C2	Yersinia infection - Mus musculus (house mouse)	0.000162298	10.3448
mmu04936...100	C2	Alcoholic liver disease - Mus musculus (house mouse)	0.000197706	10.3448
mmu05332...101	C2	Graft-versus-host disease - Mus musculus (house mouse)	0.000459162	6.89655
mmu05170...102	C2	Human immunodeficiency virus 1 infection - Mus musculus (house mouse)	0.00059057	12.069
mmu04664...103	C2	Fc epsilon RI signaling pathway - Mus musculus (house mouse)	0.00066058	6.89655
mmu04217...104	C2	Necroptosis - Mus musculus (house mouse)	0.000668877	10.3448
mmu05166...105	C2	Human T-cell leukemia virus 1 infection - Mus musculus (house mouse)	0.000683537	12.069
mmu05132...106	C2	Salmonella infection - Mus musculus (house mouse)	0.000769595	12.069
mmu05220...107	C2	Chronic myeloid leukemia - Mus musculus (house mouse)	0.00112428	6.89655
mmu04151...108	C2	PI3K-Akt signaling pathway - Mus musculus (house mouse)	0.00154545	13.7931
mmu05418...109	C2	Fluid shear stress and atherosclerosis - Mus musculus (house mouse)	0.00195549	8.62069
mmu05167...110	C2	Kaposi sarcoma-associated herpesvirus infection - Mus musculus (house mouse)	0.00219853	10.3448
mmu04933...111	C2	AGE-RAGE signaling pathway in diabetic complications - Mus musculus (house mouse)	0.00319873	6.89655
mmu05171...112	C2	Coronavirus disease - COVID-19 - Mus musculus (house mouse)	0.00384566	12.069
mmu05152...113	C2	Tuberculosis - Mus musculus (house mouse)	0.00454907	8.62069
mmu05134...114	C2	Legionellosis - Mus musculus (house mouse)	0.0056522	5.17241
mmu04940...115	C2	Type I diabetes mellitus - Mus musculus (house mouse)	0.00767997	5.17241
mmu05221...116	C2	Acute myeloid leukemia - Mus musculus (house mouse)	0.00866436	5.17241
mmu04010...117	C2	MAPK signaling pathway - Mus musculus (house mouse)	0.00913392	10.3448
mmu04920...118	C2	Adipocytokine signaling pathway - Mus musculus (house mouse)	0.00935995	5.17241
mmu05133...119	C2	Pertussis - Mus musculus (house mouse)	0.0112387	5.17241
mmu05322...120	C2	Systemic lupus erythematosus - Mus musculus (house mouse)	0.0127573	6.89655
mmu01523...121	C2	Antifolate resistance - Mus musculus (house mouse)	0.0131834	3.44828
mmu04014...122	C2	Ras signaling pathway - Mus musculus (house mouse)	0.0138305	8.62069
mmu04612...123	C2	Antigen processing and presentation - Mus musculus (house mouse)	0.0156084	5.17241
mmu05222...124	C2	Small cell lung cancer - Mus musculus (house mouse)	0.0191622	5.17241
mmu05215...125	C2	Prostate cancer - Mus musculus (house mouse)	0.0225366	5.17241
mmu05146...126	C2	Amoebiasis - Mus musculus (house mouse)	0.027509	5.17241
mmu04722...127	C2	Neurotrophin signaling pathway - Mus musculus (house mouse)	0.0367373	5.17241
mmu04071...128	C2	Sphingolipid signaling pathway - Mus musculus (house mouse)	0.0406607	5.17241
mmu04926...129	C2	Relaxin signaling pathway - Mus musculus (house mouse)	0.0439469	5.17241
mmu04370...130	C2	VEGF signaling pathway - Mus musculus (house mouse)	0.0480191	3.44828
mmu05203...131	C2	Viral carcinogenesis - Mus musculus (house mouse)	0.0489226	6.89655
mmu05208	C2	Chemical carcinogenesis - reactive oxygen species - Mus musculus (house mouse)	0.0495742	6.89655
mmu04060...133	C3	Cytokine-cytokine receptor interaction - Mus musculus (house mouse)	6.34507e-15	29.4118
mmu05323...134	C3	Rheumatoid arthritis - Mus musculus (house mouse)	2.38206e-14	19.1176
mmu05152...135	C3	Tuberculosis - Mus musculus (house mouse)	7.80806e-14	23.5294
mmu05140...136	C3	Leishmaniasis - Mus musculus (house mouse)	1.55348e-12	16.1765
mmu04640...137	C3	Hematopoietic cell lineage - Mus musculus (house mouse)	1.80886e-12	17.6471
mmu04659...138	C3	Th17 cell differentiation - Mus musculus (house mouse)	1.47537e-10	16.1765
mmu05310...139	C3	Asthma - Mus musculus (house mouse)	2.88454e-10	10.2941
mmu05321...140	C3	Inflammatory bowel disease - Mus musculus (house mouse)	4.00661e-10	13.2353
mmu04672...141	C3	Intestinal immune network for IgA production - Mus musculus (house mouse)	5.04462e-10	11.7647
mmu05150...142	C3	Staphylococcus aureus infection - Mus musculus (house mouse)	1.26947e-09	16.1765
mmu04380...143	C3	Osteoclast differentiation - Mus musculus (house mouse)	2.43039e-09	16.1765
mmu04145...144	C3	Phagosome - Mus musculus (house mouse)	4.74545e-09	17.6471
mmu05166...145	C3	Human T-cell leukemia virus 1 infection - Mus musculus (house mouse)	1.45262e-08	19.1176
mmu05145...146	C3	Toxoplasmosis - Mus musculus (house mouse)	6.47728e-08	13.2353
mmu05322...147	C3	Systemic lupus erythematosus - Mus musculus (house mouse)	8.80544e-08	14.7059
mmu04658...148	C3	Th1 and Th2 cell differentiation - Mus musculus (house mouse)	1.73821e-07	11.7647
mmu04940...149	C3	Type I diabetes mellitus - Mus musculus (house mouse)	4.12574e-07	10.2941
mmu05168...150	C3	Herpes simplex virus 1 infection - Mus musculus (house mouse)	2.26563e-06	14.7059
mmu04612...151	C3	Antigen processing and presentation - Mus musculus (house mouse)	2.47874e-06	10.2941
mmu05330...152	C3	Allograft rejection - Mus musculus (house mouse)	3.79685e-06	8.82353
mmu05332...153	C3	Graft-versus-host disease - Mus musculus (house mouse)	3.79685e-06	8.82353
mmu04010...154	C3	MAPK signaling pathway - Mus musculus (house mouse)	7.18576e-06	16.1765
mmu05142...155	C3	Chagas disease - Mus musculus (house mouse)	7.68534e-06	10.2941
mmu05320...156	C3	Autoimmune thyroid disease - Mus musculus (house mouse)	1.51691e-05	8.82353
mmu05416...157	C3	Viral myocarditis - Mus musculus (house mouse)	5.11193e-05	8.82353
mmu04061...158	C3	Viral protein interaction with cytokine and cytokine receptor - Mus musculus (house mouse)	5.42634e-05	8.82353
mmu04933...159	C3	AGE-RAGE signaling pathway in diabetic complications - Mus musculus (house mouse)	7.65346e-05	8.82353
mmu05146...160	C3	Amoebiasis - Mus musculus (house mouse)	0.000111155	8.82353
mmu05169...161	C3	Epstein-Barr virus infection - Mus musculus (house mouse)	0.000197387	11.7647
mmu05164...162	C3	Influenza A - Mus musculus (house mouse)	0.000221126	10.2941
mmu04151...163	C3	PI3K-Akt signaling pathway - Mus musculus (house mouse)	0.000241756	14.7059
mmu04514...164	C3	Cell adhesion molecules - Mus musculus (house mouse)	0.000281602	10.2941
mmu04926...165	C3	Relaxin signaling pathway - Mus musculus (house mouse)	0.000306606	8.82353
mmu04062...166	C3	Chemokine signaling pathway - Mus musculus (house mouse)	0.000415795	10.2941
mmu04014...167	C3	Ras signaling pathway - Mus musculus (house mouse)	0.00136422	10.2941
mmu04668...168	C3	TNF signaling pathway - Mus musculus (house mouse)	0.001466	7.35294
mmu05221...169	C3	Acute myeloid leukemia - Mus musculus (house mouse)	0.00149988	5.88235
mmu05212...170	C3	Pancreatic cancer - Mus musculus (house mouse)	0.00203292	5.88235
mmu05220...171	C3	Chronic myeloid leukemia - Mus musculus (house mouse)	0.00203292	5.88235
mmu05340...172	C3	Primary immunodeficiency - Mus musculus (house mouse)	0.0020686	4.41176
mmu04015...173	C3	Rap1 signaling pathway - Mus musculus (house mouse)	0.00401516	8.82353
mmu04610...174	C3	Complement and coagulation cascades - Mus musculus (house mouse)	0.0043925	5.88235
mmu05202...175	C3	Transcriptional misregulation in cancer - Mus musculus (house mouse)	0.00523316	8.82353
mmu05161...176	C3	Hepatitis B - Mus musculus (house mouse)	0.00606552	7.35294
mmu04064...177	C3	NF-kappa B signaling pathway - Mus musculus (house mouse)	0.00693985	5.88235
mmu04350...178	C3	TGF-beta signaling pathway - Mus musculus (house mouse)	0.00764169	5.88235
mmu04066...179	C3	HIF-1 signaling pathway - Mus musculus (house mouse)	0.00945761	5.88235
mmu04664...180	C3	Fc epsilon RI signaling pathway - Mus musculus (house mouse)	0.0113971	4.41176
mmu05211...181	C3	Renal cell carcinoma - Mus musculus (house mouse)	0.0133629	4.41176
mmu04510...182	C3	Focal adhesion - Mus musculus (house mouse)	0.0141628	7.35294
mmu05135...183	C3	Yersinia infection - Mus musculus (house mouse)	0.0157385	5.88235
mmu05144...184	C3	Malaria - Mus musculus (house mouse)	0.0172421	4.41176
mmu01232	C3	Nucleotide metabolism - Mus musculus (house mouse)	0.0216873	4.41176
mmu05210...186	C3	Colorectal cancer - Mus musculus (house mouse)	0.0244833	4.41176
mmu04657...187	C3	IL-17 signaling pathway - Mus musculus (house mouse)	0.02824	4.41176
mmu04148...188	C3	Efferocytosis - Mus musculus (house mouse)	0.028404	5.88235
mmu04666...189	C3	Fc gamma R-mediated phagocytosis - Mus musculus (house mouse)	0.0290262	4.41176
mmu05171...190	C3	Coronavirus disease - COVID-19 - Mus musculus (house mouse)	0.0307925	8.82353
mmu04620...191	C3	Toll-like receptor signaling pathway - Mus musculus (house mouse)	0.0375221	4.41176
mmu05165...192	C3	Human papillomavirus infection - Mus musculus (house mouse)	0.0415547	8.82353
mmu04625...193	C3	C-type lectin receptor signaling pathway - Mus musculus (house mouse)	0.0451378	4.41176
mmu04060...194	C4	Cytokine-cytokine receptor interaction - Mus musculus (house mouse)	1.78068e-11	22.7848
mmu05166...195	C4	Human T-cell leukemia virus 1 infection - Mus musculus (house mouse)	1.11846e-08	17.7215
mmu04620...196	C4	Toll-like receptor signaling pathway - Mus musculus (house mouse)	1.13907e-08	12.6582
mmu05133...197	C4	Pertussis - Mus musculus (house mouse)	1.14026e-08	11.3924
mmu04640...198	C4	Hematopoietic cell lineage - Mus musculus (house mouse)	6.71805e-08	11.3924
mmu05161...199	C4	Hepatitis B - Mus musculus (house mouse)	8.79701e-08	13.9241
mmu04933...200	C4	AGE-RAGE signaling pathway in diabetic complications - Mus musculus (house mouse)	1.25922e-07	11.3924
mmu04380...201	C4	Osteoclast differentiation - Mus musculus (house mouse)	1.50155e-07	12.6582
mmu04659...202	C4	Th17 cell differentiation - Mus musculus (house mouse)	1.76462e-07	11.3924
mmu05165...203	C4	Human papillomavirus infection - Mus musculus (house mouse)	1.8399e-07	18.9873
mmu05152...204	C4	Tuberculosis - Mus musculus (house mouse)	2.27391e-07	13.9241
mmu05167...205	C4	Kaposi sarcoma-associated herpesvirus infection - Mus musculus (house mouse)	2.45181e-07	15.1899
mmu04650...206	C4	Natural killer cell mediated cytotoxicity - Mus musculus (house mouse)	5.55955e-07	11.3924
mmu05321...207	C4	Inflammatory bowel disease - Mus musculus (house mouse)	6.78697e-07	8.86076
mmu05168...208	C4	Herpes simplex virus 1 infection - Mus musculus (house mouse)	1.22396e-06	13.9241
mmu04145...209	C4	Phagosome - Mus musculus (house mouse)	2.33948e-06	12.6582
mmu05212...210	C4	Pancreatic cancer - Mus musculus (house mouse)	2.75077e-06	8.86076
mmu05210...211	C4	Colorectal cancer - Mus musculus (house mouse)	7.37981e-06	8.86076
mmu04151...212	C4	PI3K-Akt signaling pathway - Mus musculus (house mouse)	8.2847e-06	16.4557
mmu04630...213	C4	JAK-STAT signaling pathway - Mus musculus (house mouse)	1.05458e-05	11.3924
mmu05164...214	C4	Influenza A - Mus musculus (house mouse)	1.21353e-05	11.3924
mmu05169...215	C4	Epstein-Barr virus infection - Mus musculus (house mouse)	1.6454e-05	12.6582
mmu04218...216	C4	Cellular senescence - Mus musculus (house mouse)	1.81892e-05	11.3924
mmu05162...217	C4	Measles - Mus musculus (house mouse)	2.40029e-05	10.1266
mmu04064...218	C4	NF-kappa B signaling pathway - Mus musculus (house mouse)	2.6743e-05	8.86076
mmu05220...219	C4	Chronic myeloid leukemia - Mus musculus (house mouse)	3.59554e-05	7.59494
mmu04722...220	C4	Neurotrophin signaling pathway - Mus musculus (house mouse)	5.90474e-05	8.86076
mmu03266	C4	Virion - Herpesvirus - Mus musculus (house mouse)	6.22262e-05	3.79747
mmu04658...222	C4	Th1 and Th2 cell differentiation - Mus musculus (house mouse)	8.24083e-05	7.59494
mmu05171...223	C4	Coronavirus disease - COVID-19 - Mus musculus (house mouse)	8.53145e-05	13.9241
mmu04217...224	C4	Necroptosis - Mus musculus (house mouse)	9.92557e-05	10.1266
mmu04520...225	C4	Adherens junction - Mus musculus (house mouse)	0.000105636	7.59494
mmu04610...226	C4	Complement and coagulation cascades - Mus musculus (house mouse)	0.000119056	7.59494
mmu04550...227	C4	Signaling pathways regulating pluripotency of stem cells - Mus musculus (house mouse)	0.000148192	8.86076
mmu05226	C4	Gastric cancer - Mus musculus (house mouse)	0.00022722	8.86076
mmu05216...229	C4	Thyroid cancer - Mus musculus (house mouse)	0.000230524	5.06329
mmu05205...230	C4	Proteoglycans in cancer - Mus musculus (house mouse)	0.000264087	10.1266
mmu05140...231	C4	Leishmaniasis - Mus musculus (house mouse)	0.000267825	6.32911
mmu05145...232	C4	Toxoplasmosis - Mus musculus (house mouse)	0.000268494	7.59494
mmu05160...233	C4	Hepatitis C - Mus musculus (house mouse)	0.000437119	8.86076
mmu01521...234	C4	EGFR tyrosine kinase inhibitor resistance - Mus musculus (house mouse)	0.000498915	6.32911
mmu05225	C4	Hepatocellular carcinoma - Mus musculus (house mouse)	0.000578841	8.86076
mmu05235...236	C4	PD-L1 expression and PD-1 checkpoint pathway in cancer - Mus musculus (house mouse)	0.000772396	6.32911
mmu04512...237	C4	ECM-receptor interaction - Mus musculus (house mouse)	0.000813147	6.32911
mmu05163...238	C4	Human cytomegalovirus infection - Mus musculus (house mouse)	0.00112656	10.1266
mmu04370...239	C4	VEGF signaling pathway - Mus musculus (house mouse)	0.00129905	5.06329
mmu05213...240	C4	Endometrial cancer - Mus musculus (house mouse)	0.00129905	5.06329
mmu04510...241	C4	Focal adhesion - Mus musculus (house mouse)	0.00134528	8.86076
mmu05146...242	C4	Amoebiasis - Mus musculus (house mouse)	0.00193377	6.32911
mmu04621...243	C4	NOD-like receptor signaling pathway - Mus musculus (house mouse)	0.00197512	8.86076
mmu05417...244	C4	Lipid and atherosclerosis - Mus musculus (house mouse)	0.0020276	8.86076
mmu04148...245	C4	Efferocytosis - Mus musculus (house mouse)	0.00221432	7.59494
mmu05221...246	C4	Acute myeloid leukemia - Mus musculus (house mouse)	0.00260555	5.06329
mmu05203...247	C4	Viral carcinogenesis - Mus musculus (house mouse)	0.00267935	8.86076
mmu04010...248	C4	MAPK signaling pathway - Mus musculus (house mouse)	0.00313819	10.1266
mmu04926...249	C4	Relaxin signaling pathway - Mus musculus (house mouse)	0.00431544	6.32911
mmu05132...250	C4	Salmonella infection - Mus musculus (house mouse)	0.00465417	8.86076
mmu04068...251	C4	FoxO signaling pathway - Mus musculus (house mouse)	0.00475378	6.32911
mmu04936...252	C4	Alcoholic liver disease - Mus musculus (house mouse)	0.00607657	6.32911
mmu05418...253	C4	Fluid shear stress and atherosclerosis - Mus musculus (house mouse)	0.00743075	6.32911
mmu04061...254	C4	Viral protein interaction with cytokine and cytokine receptor - Mus musculus (house mouse)	0.00774909	5.06329
mmu03272...255	C4	Virion - Hepatitis viruses - Mus musculus (house mouse)	0.00893764	3.79747
mmu05142...256	C4	Chagas disease - Mus musculus (house mouse)	0.0102435	5.06329
mmu04350...257	C4	TGF-beta signaling pathway - Mus musculus (house mouse)	0.0128112	5.06329
mmu05330...258	C4	Allograft rejection - Mus musculus (house mouse)	0.0132046	3.79747
mmu05332...259	C4	Graft-versus-host disease - Mus musculus (house mouse)	0.0132046	3.79747
mmu04625...260	C4	C-type lectin receptor signaling pathway - Mus musculus (house mouse)	0.0136138	5.06329
mmu05170...261	C4	Human immunodeficiency virus 1 infection - Mus musculus (house mouse)	0.0143948	7.59494
mmu04668...262	C4	TNF signaling pathway - Mus musculus (house mouse)	0.0162115	5.06329
mmu04940...263	C4	Type I diabetes mellitus - Mus musculus (house mouse)	0.0177433	3.79747
mmu05211...264	C4	Renal cell carcinoma - Mus musculus (house mouse)	0.0199227	3.79747
mmu05150...265	C4	Staphylococcus aureus infection - Mus musculus (house mouse)	0.0211955	5.06329
mmu04062...266	C4	Chemokine signaling pathway - Mus musculus (house mouse)	0.0214154	6.32911
mmu05218	C4	Melanoma - Mus musculus (house mouse)	0.0214542	3.79747
mmu05223...268	C4	Non-small cell lung cancer - Mus musculus (house mouse)	0.0214542	3.79747
mmu04144...269	C4	Endocytosis - Mus musculus (house mouse)	0.0237787	7.59494
mmu05214	C4	Glioma - Mus musculus (house mouse)	0.0238695	3.79747
mmu05320...271	C4	Autoimmune thyroid disease - Mus musculus (house mouse)	0.0247061	3.79747
mmu05144...272	C4	Malaria - Mus musculus (house mouse)	0.0255585	3.79747
mmu04142...273	C4	Lysosome - Mus musculus (house mouse)	0.0257933	5.06329
mmu04371...274	C4	Apelin signaling pathway - Mus musculus (house mouse)	0.0276608	5.06329
mmu04613...275	C4	Neutrophil extracellular trap formation - Mus musculus (house mouse)	0.0289493	6.32911
mmu04015...276	C4	Rap1 signaling pathway - Mus musculus (house mouse)	0.031609	6.32911
mmu04662...277	C4	B cell receptor signaling pathway - Mus musculus (house mouse)	0.0319641	3.79747
mmu05224...278	C4	Breast cancer - Mus musculus (house mouse)	0.0330292	5.06329
mmu05412...279	C4	Arrhythmogenic right ventricular cardiomyopathy - Mus musculus (house mouse)	0.0339349	3.79747
mmu05323...280	C4	Rheumatoid arthritis - Mus musculus (house mouse)	0.0349435	3.79747
mmu05322...281	C4	Systemic lupus erythematosus - Mus musculus (house mouse)	0.0351892	5.06329
mmu05340...282	C4	Primary immunodeficiency - Mus musculus (house mouse)	0.0353373	2.53165
mmu01522...283	C4	Endocrine resistance - Mus musculus (house mouse)	0.0413186	3.79747
mmu04390	C4	Hippo signaling pathway - Mus musculus (house mouse)	0.0413439	5.06329
mmu05222...285	C4	Small cell lung cancer - Mus musculus (house mouse)	0.0424345	3.79747
mmu05416...286	C4	Viral myocarditis - Mus musculus (house mouse)	0.0424345	3.79747
mmu05219...287	C4	Bladder cancer - Mus musculus (house mouse)	0.0448011	2.53165
mmu04140...288	C4	Autophagy - animal - Mus musculus (house mouse)	0.0489558	5.06329
mmu04916	C4	Melanogenesis - Mus musculus (house mouse)	0.0494455	3.79747
mmu05215...290	C4	Prostate cancer - Mus musculus (house mouse)	0.0494455	3.79747
mmu04060...291	C5	Cytokine-cytokine receptor interaction - Mus musculus (house mouse)	2.77147e-16	33.8983
mmu04640...292	C5	Hematopoietic cell lineage - Mus musculus (house mouse)	9.35637e-15	22.0339
mmu04659...293	C5	Th17 cell differentiation - Mus musculus (house mouse)	1.16103e-12	20.339
mmu04658...294	C5	Th1 and Th2 cell differentiation - Mus musculus (house mouse)	4.062e-12	18.6441
mmu04061...295	C5	Viral protein interaction with cytokine and cytokine receptor - Mus musculus (house mouse)	9.59352e-12	18.6441
mmu04660...296	C5	T cell receptor signaling pathway - Mus musculus (house mouse)	1.5211e-10	18.6441
mmu04062...297	C5	Chemokine signaling pathway - Mus musculus (house mouse)	1.56249e-09	20.339
mmu05323...298	C5	Rheumatoid arthritis - Mus musculus (house mouse)	5.09366e-08	13.5593
mmu05235...299	C5	PD-L1 expression and PD-1 checkpoint pathway in cancer - Mus musculus (house mouse)	5.5764e-08	13.5593
mmu05340...300	C5	Primary immunodeficiency - Mus musculus (house mouse)	7.12027e-08	10.1695
mmu04514...301	C5	Cell adhesion molecules - Mus musculus (house mouse)	1.28052e-07	16.9492
mmu04672...302	C5	Intestinal immune network for IgA production - Mus musculus (house mouse)	2.1556e-07	10.1695
mmu05142...303	C5	Chagas disease - Mus musculus (house mouse)	2.92715e-06	11.8644
mmu05169...304	C5	Epstein-Barr virus infection - Mus musculus (house mouse)	9.37374e-06	15.2542
mmu05310...305	C5	Asthma - Mus musculus (house mouse)	1.49338e-05	6.77966
mmu04657...306	C5	IL-17 signaling pathway - Mus musculus (house mouse)	2.12484e-05	10.1695
mmu05321...307	C5	Inflammatory bowel disease - Mus musculus (house mouse)	3.6976e-05	8.47458
mmu05167...308	C5	Kaposi sarcoma-associated herpesvirus infection - Mus musculus (house mouse)	6.08658e-05	13.5593
mmu04630...309	C5	JAK-STAT signaling pathway - Mus musculus (house mouse)	7.99881e-05	11.8644
mmu05320...310	C5	Autoimmune thyroid disease - Mus musculus (house mouse)	9.88474e-05	8.47458
mmu05166...311	C5	Human T-cell leukemia virus 1 infection - Mus musculus (house mouse)	0.000124484	13.5593
mmu05163...312	C5	Human cytomegalovirus infection - Mus musculus (house mouse)	0.000151028	13.5593
mmu05162...313	C5	Measles - Mus musculus (house mouse)	0.000253114	10.1695
mmu05330...314	C5	Allograft rejection - Mus musculus (house mouse)	0.000490265	6.77966
mmu04064...315	C5	NF-kappa B signaling pathway - Mus musculus (house mouse)	0.0004918	8.47458
mmu05170...316	C5	Human immunodeficiency virus 1 infection - Mus musculus (house mouse)	0.000655945	11.8644
mmu04668...317	C5	TNF signaling pathway - Mus musculus (house mouse)	0.000768749	8.47458
mmu05140...318	C5	Leishmaniasis - Mus musculus (house mouse)	0.000880606	6.77966
mmu05221...319	C5	Acute myeloid leukemia - Mus musculus (house mouse)	0.000880606	6.77966
mmu05135...320	C5	Yersinia infection - Mus musculus (house mouse)	0.00145368	8.47458
mmu04151...321	C5	PI3K-Akt signaling pathway - Mus musculus (house mouse)	0.00172945	13.5593
mmu05417...322	C5	Lipid and atherosclerosis - Mus musculus (house mouse)	0.00209314	10.1695
mmu05161...323	C5	Hepatitis B - Mus musculus (house mouse)	0.00329406	8.47458
mmu05164...324	C5	Influenza A - Mus musculus (house mouse)	0.00424172	8.47458
mmu05145...325	C5	Toxoplasmosis - Mus musculus (house mouse)	0.00447222	6.77966
mmu05332...326	C5	Graft-versus-host disease - Mus musculus (house mouse)	0.00592873	5.08475
mmu04940...327	C5	Type I diabetes mellitus - Mus musculus (house mouse)	0.00805142	5.08475
mmu05168...328	C5	Herpes simplex virus 1 infection - Mus musculus (house mouse)	0.00982782	8.47458
mmu04010...329	C5	MAPK signaling pathway - Mus musculus (house mouse)	0.00990878	10.1695
mmu04612...330	C5	Antigen processing and presentation - Mus musculus (house mouse)	0.0163386	5.08475
mmu05222...331	C5	Small cell lung cancer - Mus musculus (house mouse)	0.0200481	5.08475
mmu05216...332	C5	Thyroid cancer - Mus musculus (house mouse)	0.0216523	3.38983
mmu05219...333	C5	Bladder cancer - Mus musculus (house mouse)	0.0262447	3.38983
mmu05146...334	C5	Amoebiasis - Mus musculus (house mouse)	0.0287509	5.08475
mmu05205...335	C5	Proteoglycans in cancer - Mus musculus (house mouse)	0.0366628	6.77966
mmu05213...336	C5	Endometrial cancer - Mus musculus (house mouse)	0.0495148	3.38983
mmu05169...337	C6	Epstein-Barr virus infection - Mus musculus (house mouse)	4.10523e-11	22.0588
mmu05171...338	C6	Coronavirus disease - COVID-19 - Mus musculus (house mouse)	9.50266e-10	23.5294
mmu05161...339	C6	Hepatitis B - Mus musculus (house mouse)	1.35262e-09	17.6471
mmu05168...340	C6	Herpes simplex virus 1 infection - Mus musculus (house mouse)	2.41855e-09	19.1176
mmu05170...341	C6	Human immunodeficiency virus 1 infection - Mus musculus (house mouse)	1.08132e-08	19.1176
mmu05162...342	C6	Measles - Mus musculus (house mouse)	6.38121e-08	14.7059
mmu04610...343	C6	Complement and coagulation cascades - Mus musculus (house mouse)	2.91079e-07	11.7647
mmu05417...344	C6	Lipid and atherosclerosis - Mus musculus (house mouse)	3.10294e-07	16.1765
mmu05164...345	C6	Influenza A - Mus musculus (house mouse)	3.5483e-07	14.7059
mmu04936...346	C6	Alcoholic liver disease - Mus musculus (house mouse)	5.94279e-07	13.2353
mmu04659...347	C6	Th17 cell differentiation - Mus musculus (house mouse)	6.85525e-07	11.7647
mmu05145...348	C6	Toxoplasmosis - Mus musculus (house mouse)	9.13377e-07	11.7647
mmu05133...349	C6	Pertussis - Mus musculus (house mouse)	1.07881e-06	10.2941
mmu04662...350	C6	B cell receptor signaling pathway - Mus musculus (house mouse)	1.95387e-06	10.2941
mmu05203...351	C6	Viral carcinogenesis - Mus musculus (house mouse)	4.17455e-06	14.7059
mmu04380...352	C6	Osteoclast differentiation - Mus musculus (house mouse)	4.86366e-06	11.7647
mmu04620...353	C6	Toll-like receptor signaling pathway - Mus musculus (house mouse)	8.194e-06	10.2941
mmu05166...354	C6	Human T-cell leukemia virus 1 infection - Mus musculus (house mouse)	8.4905e-06	14.7059
mmu04064...355	C6	NF-kappa B signaling pathway - Mus musculus (house mouse)	9.89069e-06	10.2941
mmu05163...356	C6	Human cytomegalovirus infection - Mus musculus (house mouse)	1.08532e-05	14.7059
mmu04621...357	C6	NOD-like receptor signaling pathway - Mus musculus (house mouse)	1.98887e-05	13.2353
mmu04650...358	C6	Natural killer cell mediated cytotoxicity - Mus musculus (house mouse)	2.09815e-05	10.2941
mmu05167...359	C6	Kaposi sarcoma-associated herpesvirus infection - Mus musculus (house mouse)	2.56191e-05	13.2353
mmu04658...360	C6	Th1 and Th2 cell differentiation - Mus musculus (house mouse)	3.51772e-05	8.82353
mmu05152...361	C6	Tuberculosis - Mus musculus (house mouse)	3.76979e-05	11.7647
mmu04010...362	C6	MAPK signaling pathway - Mus musculus (house mouse)	4.43111e-05	14.7059
mmu05135...363	C6	Yersinia infection - Mus musculus (house mouse)	4.70698e-05	10.2941
mmu05140...364	C6	Leishmaniasis - Mus musculus (house mouse)	0.000131811	7.35294
mmu04625...365	C6	C-type lectin receptor signaling pathway - Mus musculus (house mouse)	0.00013592	8.82353
mmu04148...366	C6	Efferocytosis - Mus musculus (house mouse)	0.00014763	10.2941
mmu04668...367	C6	TNF signaling pathway - Mus musculus (house mouse)	0.000181078	8.82353
mmu04630...368	C6	JAK-STAT signaling pathway - Mus musculus (house mouse)	0.000198658	10.2941
mmu04722...369	C6	Neurotrophin signaling pathway - Mus musculus (house mouse)	0.000207716	8.82353
mmu04514...370	C6	Cell adhesion molecules - Mus musculus (house mouse)	0.000281602	10.2941
mmu04145...371	C6	Phagosome - Mus musculus (house mouse)	0.000301131	10.2941
mmu04612...372	C6	Antigen processing and presentation - Mus musculus (house mouse)	0.000366677	7.35294
mmu04657...373	C6	IL-17 signaling pathway - Mus musculus (house mouse)	0.000499109	7.35294
mmu05330...374	C6	Allograft rejection - Mus musculus (house mouse)	0.000841235	5.88235
mmu05332...375	C6	Graft-versus-host disease - Mus musculus (house mouse)	0.000841235	5.88235
mmu04060...376	C6	Cytokine-cytokine receptor interaction - Mus musculus (house mouse)	0.00107176	11.7647
mmu04151...377	C6	PI3K-Akt signaling pathway - Mus musculus (house mouse)	0.00107879	13.2353
mmu04664...378	C6	Fc epsilon RI signaling pathway - Mus musculus (house mouse)	0.00120429	5.88235
mmu04940...379	C6	Type I diabetes mellitus - Mus musculus (house mouse)	0.00127397	5.88235
mmu04218...380	C6	Cellular senescence - Mus musculus (house mouse)	0.00184096	8.82353
mmu05320...381	C6	Autoimmune thyroid disease - Mus musculus (house mouse)	0.00203292	5.88235
mmu05340...382	C6	Primary immunodeficiency - Mus musculus (house mouse)	0.0020686	4.41176
mmu05235...383	C6	PD-L1 expression and PD-1 checkpoint pathway in cancer - Mus musculus (house mouse)	0.00346724	5.88235
mmu05165...384	C6	Human papillomavirus infection - Mus musculus (house mouse)	0.00374491	11.7647
mmu04072	C6	Phospholipase D signaling pathway - Mus musculus (house mouse)	0.00404787	7.35294
mmu04640...386	C6	Hematopoietic cell lineage - Mus musculus (house mouse)	0.0043925	5.88235
mmu05416...387	C6	Viral myocarditis - Mus musculus (house mouse)	0.0043925	5.88235
mmu04061...388	C6	Viral protein interaction with cytokine and cytokine receptor - Mus musculus (house mouse)	0.00456139	5.88235
mmu04933...389	C6	AGE-RAGE signaling pathway in diabetic complications - Mus musculus (house mouse)	0.00566737	5.88235
mmu05142...390	C6	Chagas disease - Mus musculus (house mouse)	0.00607252	5.88235
mmu04217...391	C6	Necroptosis - Mus musculus (house mouse)	0.00831559	7.35294
mmu05132...392	C6	Salmonella infection - Mus musculus (house mouse)	0.00877658	8.82353
mmu05321...393	C6	Inflammatory bowel disease - Mus musculus (house mouse)	0.00961069	4.41176
mmu04330...394	C6	Notch signaling pathway - Mus musculus (house mouse)	0.0100407	4.41176
mmu05150...395	C6	Staphylococcus aureus infection - Mus musculus (house mouse)	0.0128435	5.88235
mmu05221...396	C6	Acute myeloid leukemia - Mus musculus (house mouse)	0.0133629	4.41176
mmu05223...397	C6	Non-small cell lung cancer - Mus musculus (house mouse)	0.0144139	4.41176
mmu04622...398	C6	RIG-I-like receptor signaling pathway - Mus musculus (house mouse)	0.0149566	4.41176
mmu04613...399	C6	Neutrophil extracellular trap formation - Mus musculus (house mouse)	0.0161973	7.35294
mmu05220...400	C6	Chronic myeloid leukemia - Mus musculus (house mouse)	0.0166534	4.41176
mmu05144...401	C6	Malaria - Mus musculus (house mouse)	0.0172421	4.41176
mmu01521...402	C6	EGFR tyrosine kinase inhibitor resistance - Mus musculus (house mouse)	0.0190775	4.41176
mmu04623...403	C6	Cytosolic DNA-sensing pathway - Mus musculus (house mouse)	0.0203592	4.41176
mmu04012...404	C6	ErbB signaling pathway - Mus musculus (house mouse)	0.0216873	4.41176
mmu05322...405	C6	Systemic lupus erythematosus - Mus musculus (house mouse)	0.0217326	5.88235
mmu05207...406	C6	Chemical carcinogenesis - receptor activation - Mus musculus (house mouse)	0.0226816	7.35294
mmu04810...407	C6	Regulation of actin cytoskeleton - Mus musculus (house mouse)	0.0250354	7.35294
mmu04932...408	C6	Non-alcoholic fatty liver disease - Mus musculus (house mouse)	0.0278521	5.88235
mmu04666...409	C6	Fc gamma R-mediated phagocytosis - Mus musculus (house mouse)	0.0290262	4.41176
mmu05160...410	C6	Hepatitis C - Mus musculus (house mouse)	0.0306772	5.88235
mmu05215...411	C6	Prostate cancer - Mus musculus (house mouse)	0.033986	4.41176
mmu05219...412	C6	Bladder cancer - Mus musculus (house mouse)	0.0341108	2.94118
mmu05146...413	C6	Amoebiasis - Mus musculus (house mouse)	0.0412401	4.41176
mmu04144...414	C6	Endocytosis - Mus musculus (house mouse)	0.042454	7.35294
mmu05020...415	C6	Prion disease - Mus musculus (house mouse)	0.0441694	7.35294
mmu04062...416	C6	Chemokine signaling pathway - Mus musculus (house mouse)	0.0480335	5.88235
mmu04060...417	C7	Cytokine-cytokine receptor interaction - Mus musculus (house mouse)	5.85147e-16	32.7869
mmu04061...418	C7	Viral protein interaction with cytokine and cytokine receptor - Mus musculus (house mouse)	7.19049e-09	14.7541
mmu04514...419	C7	Cell adhesion molecules - Mus musculus (house mouse)	1.77882e-07	16.3934
mmu04640...420	C7	Hematopoietic cell lineage - Mus musculus (house mouse)	1.98678e-06	11.4754
mmu04630...421	C7	JAK-STAT signaling pathway - Mus musculus (house mouse)	1.15544e-05	13.1148
mmu05321...422	C7	Inflammatory bowel disease - Mus musculus (house mouse)	4.35053e-05	8.19672
mmu04659...423	C7	Th17 cell differentiation - Mus musculus (house mouse)	5.13031e-05	9.83607
mmu04668...424	C7	TNF signaling pathway - Mus musculus (house mouse)	9.85237e-05	9.83607
mmu05133...425	C7	Pertussis - Mus musculus (house mouse)	0.000123476	8.19672
mmu05210...426	C7	Colorectal cancer - Mus musculus (house mouse)	0.000232066	8.19672
mmu04657...427	C7	IL-17 signaling pathway - Mus musculus (house mouse)	0.000300466	8.19672
mmu05222...428	C7	Small cell lung cancer - Mus musculus (house mouse)	0.000315807	8.19672
mmu04620...429	C7	Toll-like receptor signaling pathway - Mus musculus (house mouse)	0.000503988	8.19672
mmu04148...430	C7	Efferocytosis - Mus musculus (house mouse)	0.000568575	9.83607
mmu05145...431	C7	Toxoplasmosis - Mus musculus (house mouse)	0.000624895	8.19672
mmu05152...432	C7	Tuberculosis - Mus musculus (house mouse)	0.000956822	9.83607
mmu04650...433	C7	Natural killer cell mediated cytotoxicity - Mus musculus (house mouse)	0.000966353	8.19672
mmu04215...434	C7	Apoptosis - multiple species - Mus musculus (house mouse)	0.00106991	4.91803
mmu04926...435	C7	Relaxin signaling pathway - Mus musculus (house mouse)	0.0013827	8.19672
mmu05340...436	C7	Primary immunodeficiency - Mus musculus (house mouse)	0.00151254	4.91803
mmu04210...437	C7	Apoptosis - Mus musculus (house mouse)	0.00163462	8.19672
mmu04510...438	C7	Focal adhesion - Mus musculus (house mouse)	0.00173121	9.83607
mmu05205...439	C7	Proteoglycans in cancer - Mus musculus (house mouse)	0.00182002	9.83607
mmu05235...440	C7	PD-L1 expression and PD-1 checkpoint pathway in cancer - Mus musculus (house mouse)	0.00233257	6.55738
mmu04512...441	C7	ECM-receptor interaction - Mus musculus (house mouse)	0.00243082	6.55738
mmu05418...442	C7	Fluid shear stress and atherosclerosis - Mus musculus (house mouse)	0.00244672	8.19672
mmu05161...443	C7	Hepatitis B - Mus musculus (house mouse)	0.00380875	8.19672
mmu04933...444	C7	AGE-RAGE signaling pathway in diabetic complications - Mus musculus (house mouse)	0.00384095	6.55738
mmu05142...445	C7	Chagas disease - Mus musculus (house mouse)	0.0041202	6.55738
mmu05146...446	C7	Amoebiasis - Mus musculus (house mouse)	0.00487781	6.55738
mmu04670...447	C7	Leukocyte transendothelial migration - Mus musculus (house mouse)	0.00686277	6.55738
mmu05165...448	C7	Human papillomavirus infection - Mus musculus (house mouse)	0.00751189	11.4754
mmu04151...449	C7	PI3K-Akt signaling pathway - Mus musculus (house mouse)	0.00843608	11.4754
mmu05140...450	C7	Leishmaniasis - Mus musculus (house mouse)	0.00995016	4.91803
mmu05135...451	C7	Yersinia infection - Mus musculus (house mouse)	0.0108783	6.55738
mmu04010...452	C7	MAPK signaling pathway - Mus musculus (house mouse)	0.0115969	9.83607
mmu04115	C7	p53 signaling pathway - Mus musculus (house mouse)	0.0120022	4.91803
mmu05417...454	C7	Lipid and atherosclerosis - Mus musculus (house mouse)	0.0121441	8.19672
mmu05212...455	C7	Pancreatic cancer - Mus musculus (house mouse)	0.0124396	4.91803
mmu05144...456	C7	Malaria - Mus musculus (house mouse)	0.0128861	4.91803
mmu05162...457	C7	Measles - Mus musculus (house mouse)	0.0135132	6.55738
mmu04810...458	C7	Regulation of actin cytoskeleton - Mus musculus (house mouse)	0.0163723	8.19672
mmu05412...459	C7	Arrhythmogenic right ventricular cardiomyopathy - Mus musculus (house mouse)	0.0173173	4.91803
mmu05323...460	C7	Rheumatoid arthritis - Mus musculus (house mouse)	0.0178559	4.91803
mmu05170...461	C7	Human immunodeficiency virus 1 infection - Mus musculus (house mouse)	0.0183679	8.19672
mmu01522...462	C7	Endocrine resistance - Mus musculus (house mouse)	0.021283	4.91803
mmu05132...463	C7	Salmonella infection - Mus musculus (house mouse)	0.0218196	8.19672
mmu04610...464	C7	Complement and coagulation cascades - Mus musculus (house mouse)	0.0218869	4.91803
mmu05143...465	C7	African trypanosomiasis - Mus musculus (house mouse)	0.0254354	3.27869
mmu05215...466	C7	Prostate cancer - Mus musculus (house mouse)	0.0257067	4.91803
mmu05410	C7	Hypertrophic cardiomyopathy - Mus musculus (house mouse)	0.0257067	4.91803
mmu05414	C7	Dilated cardiomyopathy - Mus musculus (house mouse)	0.0277428	4.91803
mmu05219...469	C7	Bladder cancer - Mus musculus (house mouse)	0.0279201	3.27869
mmu05020...470	C7	Prion disease - Mus musculus (house mouse)	0.0295327	8.19672
mmu04672...471	C7	Intestinal immune network for IgA production - Mus musculus (house mouse)	0.0304985	3.27869
mmu04064...472	C7	NF-kappa B signaling pathway - Mus musculus (house mouse)	0.0305881	4.91803
mmu04062...473	C7	Chemokine signaling pathway - Mus musculus (house mouse)	0.0342561	6.55738
mmu04625...474	C7	C-type lectin receptor signaling pathway - Mus musculus (house mouse)	0.0343536	4.91803
mmu04930	C7	Type II diabetes mellitus - Mus musculus (house mouse)	0.0373365	3.27869
mmu04660...476	C7	T cell receptor signaling pathway - Mus musculus (house mouse)	0.0425731	4.91803
mmu05206...477	C7	MicroRNAs in cancer - Mus musculus (house mouse)	0.0432567	8.19672
mmu04613...478	C7	Neutrophil extracellular trap formation - Mus musculus (house mouse)	0.0438409	6.55738
mmu04611...479	C7	Platelet activation - Mus musculus (house mouse)	0.0461141	4.91803
mmu05168...480	C7	Herpes simplex virus 1 infection - Mus musculus (house mouse)	0.0464514	6.55738
mmu05415...481	C7	Diabetic cardiomyopathy - Mus musculus (house mouse)	0.0491477	6.55738
mmu05161...482	C8	Hepatitis B - Mus musculus (house mouse)	1.91859e-13	25.9259
mmu04620...483	C8	Toll-like receptor signaling pathway - Mus musculus (house mouse)	3.3099e-13	22.2222
mmu04621...484	C8	NOD-like receptor signaling pathway - Mus musculus (house mouse)	8.48965e-12	25.9259
mmu05321...485	C8	Inflammatory bowel disease - Mus musculus (house mouse)	4.63779e-11	16.6667
mmu05160...486	C8	Hepatitis C - Mus musculus (house mouse)	9.69447e-11	22.2222
mmu05168...487	C8	Herpes simplex virus 1 infection - Mus musculus (house mouse)	1.12423e-10	24.0741
mmu05417...488	C8	Lipid and atherosclerosis - Mus musculus (house mouse)	1.41876e-10	24.0741
mmu05164...489	C8	Influenza A - Mus musculus (house mouse)	1.56768e-10	22.2222
mmu05167...490	C8	Kaposi sarcoma-associated herpesvirus infection - Mus musculus (house mouse)	1.9939e-10	24.0741
mmu05162...491	C8	Measles - Mus musculus (house mouse)	3.59552e-10	20.3704
mmu04622...492	C8	RIG-I-like receptor signaling pathway - Mus musculus (house mouse)	6.0578e-09	14.8148
mmu05165...493	C8	Human papillomavirus infection - Mus musculus (house mouse)	6.99734e-09	25.9259
mmu05169...494	C8	Epstein-Barr virus infection - Mus musculus (house mouse)	4.2643e-08	20.3704
mmu05133...495	C8	Pertussis - Mus musculus (house mouse)	2.15606e-07	12.963
mmu05171...496	C8	Coronavirus disease - COVID-19 - Mus musculus (house mouse)	2.44403e-07	22.2222
mmu05135...497	C8	Yersinia infection - Mus musculus (house mouse)	8.08942e-07	14.8148
mmu04062...498	C8	Chemokine signaling pathway - Mus musculus (house mouse)	1.10746e-06	16.6667
mmu05145...499	C8	Toxoplasmosis - Mus musculus (house mouse)	2.3269e-06	12.963
mmu05212...500	C8	Pancreatic cancer - Mus musculus (house mouse)	3.90802e-06	11.1111
mmu04668...501	C8	TNF signaling pathway - Mus musculus (house mouse)	3.96031e-06	12.963
mmu04658...502	C8	Th1 and Th2 cell differentiation - Mus musculus (house mouse)	9.19944e-06	11.1111
mmu05235...503	C8	PD-L1 expression and PD-1 checkpoint pathway in cancer - Mus musculus (house mouse)	9.19944e-06	11.1111
mmu04936...504	C8	Alcoholic liver disease - Mus musculus (house mouse)	1.28531e-05	12.963
mmu05215...505	C8	Prostate cancer - Mus musculus (house mouse)	1.9216e-05	11.1111
mmu04933...506	C8	AGE-RAGE signaling pathway in diabetic complications - Mus musculus (house mouse)	2.03418e-05	11.1111
mmu04659...507	C8	Th17 cell differentiation - Mus musculus (house mouse)	2.539e-05	11.1111
mmu04064...508	C8	NF-kappa B signaling pathway - Mus musculus (house mouse)	2.82676e-05	11.1111
mmu04625...509	C8	C-type lectin receptor signaling pathway - Mus musculus (house mouse)	3.66231e-05	11.1111
mmu05203...510	C8	Viral carcinogenesis - Mus musculus (house mouse)	3.69879e-05	14.8148
mmu04010...511	C8	MAPK signaling pathway - Mus musculus (house mouse)	3.86597e-05	16.6667
mmu05140...512	C8	Leishmaniasis - Mus musculus (house mouse)	4.32813e-05	9.25926
mmu04630...513	C8	JAK-STAT signaling pathway - Mus musculus (house mouse)	4.47552e-05	12.963
mmu04066...514	C8	HIF-1 signaling pathway - Mus musculus (house mouse)	4.68573e-05	11.1111
mmu04920...515	C8	Adipocytokine signaling pathway - Mus musculus (house mouse)	4.96098e-05	9.25926
mmu04917...516	C8	Prolactin signaling pathway - Mus musculus (house mouse)	5.66317e-05	9.25926
mmu04071...517	C8	Sphingolipid signaling pathway - Mus musculus (house mouse)	7.0983e-05	11.1111
mmu04623...518	C8	Cytosolic DNA-sensing pathway - Mus musculus (house mouse)	9.27068e-05	9.25926
mmu04380...519	C8	Osteoclast differentiation - Mus musculus (house mouse)	0.000108486	11.1111
mmu04640...520	C8	Hematopoietic cell lineage - Mus musculus (house mouse)	0.000177203	9.25926
mmu04061...521	C8	Viral protein interaction with cytokine and cytokine receptor - Mus musculus (house mouse)	0.000186253	9.25926
mmu05206...522	C8	MicroRNAs in cancer - Mus musculus (house mouse)	0.000268453	14.8148
mmu05134...523	C8	Legionellosis - Mus musculus (house mouse)	0.000348705	7.40741
mmu04931...524	C8	Insulin resistance - Mus musculus (house mouse)	0.000369084	9.25926
mmu05170...525	C8	Human immunodeficiency virus 1 infection - Mus musculus (house mouse)	0.000378823	12.963
mmu04217...526	C8	Necroptosis - Mus musculus (house mouse)	0.000453627	11.1111
mmu05152...527	C8	Tuberculosis - Mus musculus (house mouse)	0.000496037	11.1111
mmu05163...528	C8	Human cytomegalovirus infection - Mus musculus (house mouse)	0.000519656	12.963
mmu04068...529	C8	FoxO signaling pathway - Mus musculus (house mouse)	0.000878857	9.25926
mmu04210...530	C8	Apoptosis - Mus musculus (house mouse)	0.000940005	9.25926
mmu04060...531	C8	Cytokine-cytokine receptor interaction - Mus musculus (house mouse)	0.00123074	12.963
mmu04211...532	C8	Longevity regulating pathway - Mus musculus (house mouse)	0.00161284	7.40741
mmu05202...533	C8	Transcriptional misregulation in cancer - Mus musculus (house mouse)	0.00162222	11.1111
mmu04672...534	C8	Intestinal immune network for IgA production - Mus musculus (house mouse)	0.00178419	5.55556
mmu01522...535	C8	Endocrine resistance - Mus musculus (house mouse)	0.00182012	7.40741
mmu04657...536	C8	IL-17 signaling pathway - Mus musculus (house mouse)	0.00182012	7.40741
mmu05222...537	C8	Small cell lung cancer - Mus musculus (house mouse)	0.00189314	7.40741
mmu04137	C8	Mitophagy - animal - Mus musculus (house mouse)	0.00246212	7.40741
mmu05166...539	C8	Human T-cell leukemia virus 1 infection - Mus musculus (house mouse)	0.00254058	11.1111
mmu05142...540	C8	Chagas disease - Mus musculus (house mouse)	0.00264413	7.40741
mmu04979	C8	Cholesterol metabolism - Mus musculus (house mouse)	0.00275597	5.55556
mmu05132...542	C8	Salmonella infection - Mus musculus (house mouse)	0.00280774	11.1111
mmu05146...543	C8	Amoebiasis - Mus musculus (house mouse)	0.00313924	7.40741
mmu04935...544	C8	Growth hormone synthesis, secretion and action - Mus musculus (house mouse)	0.00418385	7.40741
mmu04919...545	C8	Thyroid hormone signaling pathway - Mus musculus (house mouse)	0.00457859	7.40741
mmu04722...546	C8	Neurotrophin signaling pathway - Mus musculus (house mouse)	0.00471557	7.40741
mmu05221...547	C8	Acute myeloid leukemia - Mus musculus (house mouse)	0.00711093	5.55556
mmu05223...548	C8	Non-small cell lung cancer - Mus musculus (house mouse)	0.00768647	5.55556
mmu05220...549	C8	Chronic myeloid leukemia - Mus musculus (house mouse)	0.00891837	5.55556
mmu05144...550	C8	Malaria - Mus musculus (house mouse)	0.00924337	5.55556
mmu05224...551	C8	Breast cancer - Mus musculus (house mouse)	0.00930849	7.40741
mmu05418...552	C8	Fluid shear stress and atherosclerosis - Mus musculus (house mouse)	0.00952767	7.40741
mmu01521...553	C8	EGFR tyrosine kinase inhibitor resistance - Mus musculus (house mouse)	0.0102598	5.55556
mmu04014...554	C8	Ras signaling pathway - Mus musculus (house mouse)	0.0103295	9.25926
mmu01524...555	C8	Platinum drug resistance - Mus musculus (house mouse)	0.0106124	5.55556
mmu01523...556	C8	Antifolate resistance - Mus musculus (house mouse)	0.0114983	3.7037
mmu04662...557	C8	B cell receptor signaling pathway - Mus musculus (house mouse)	0.0117125	5.55556
mmu04520...558	C8	Adherens junction - Mus musculus (house mouse)	0.0149579	5.55556
mmu04610...559	C8	Complement and coagulation cascades - Mus musculus (house mouse)	0.015841	5.55556
mmu04514...560	C8	Cell adhesion molecules - Mus musculus (house mouse)	0.0187462	7.40741
mmu04218...561	C8	Cellular senescence - Mus musculus (house mouse)	0.0194355	7.40741
mmu05143...562	C8	African trypanosomiasis - Mus musculus (house mouse)	0.020247	3.7037
mmu05219...563	C8	Bladder cancer - Mus musculus (house mouse)	0.022246	3.7037
mmu04975	C8	Fat digestion and absorption - Mus musculus (house mouse)	0.0243233	3.7037
mmu05205...565	C8	Proteoglycans in cancer - Mus musculus (house mouse)	0.0276309	7.40741
mmu05030	C8	Cocaine addiction - Mus musculus (house mouse)	0.0298467	3.7037
mmu04660...567	C8	T cell receptor signaling pathway - Mus musculus (house mouse)	0.0312643	5.55556
mmu05207...568	C8	Chemical carcinogenesis - receptor activation - Mus musculus (house mouse)	0.039207	7.40741
mmu05213...569	C8	Endometrial cancer - Mus musculus (house mouse)	0.0422099	3.7037
mmu03250	C8	Viral life cycle - HIV-1 - Mus musculus (house mouse)	0.0489941	3.7037
mmu04330...571	C8	Notch signaling pathway - Mus musculus (house mouse)	0.0489941	3.7037
mmu04061...572	C9	Viral protein interaction with cytokine and cytokine receptor - Mus musculus (house mouse)	1.78121e-18	27.7778
mmu04060...573	C9	Cytokine-cytokine receptor interaction - Mus musculus (house mouse)	1.25502e-14	33.3333
mmu04668...574	C9	TNF signaling pathway - Mus musculus (house mouse)	1.5427e-12	22.2222
mmu04657...575	C9	IL-17 signaling pathway - Mus musculus (house mouse)	7.67927e-11	18.5185
mmu04064...576	C9	NF-kappa B signaling pathway - Mus musculus (house mouse)	3.14842e-10	18.5185
mmu05323...577	C9	Rheumatoid arthritis - Mus musculus (house mouse)	1.05422e-09	16.6667
mmu05417...578	C9	Lipid and atherosclerosis - Mus musculus (house mouse)	2.01056e-09	22.2222
mmu05164...579	C9	Influenza A - Mus musculus (house mouse)	2.52908e-09	20.3704
mmu05167...580	C9	Kaposi sarcoma-associated herpesvirus infection - Mus musculus (house mouse)	2.74409e-09	22.2222
mmu05152...581	C9	Tuberculosis - Mus musculus (house mouse)	3.62079e-09	20.3704
mmu04936...582	C9	Alcoholic liver disease - Mus musculus (house mouse)	4.7932e-09	18.5185
mmu05142...583	C9	Chagas disease - Mus musculus (house mouse)	4.81835e-09	16.6667
mmu04620...584	C9	Toll-like receptor signaling pathway - Mus musculus (house mouse)	5.25238e-09	16.6667
mmu05168...585	C9	Herpes simplex virus 1 infection - Mus musculus (house mouse)	2.11055e-08	20.3704
mmu04062...586	C9	Chemokine signaling pathway - Mus musculus (house mouse)	9.71303e-08	18.5185
mmu05163...587	C9	Human cytomegalovirus infection - Mus musculus (house mouse)	1.2866e-07	20.3704
mmu05133...588	C9	Pertussis - Mus musculus (house mouse)	2.15606e-07	12.963
mmu05169...589	C9	Epstein-Barr virus infection - Mus musculus (house mouse)	4.59955e-07	18.5185
mmu05134...590	C9	Legionellosis - Mus musculus (house mouse)	9.58807e-07	11.1111
mmu05166...591	C9	Human T-cell leukemia virus 1 infection - Mus musculus (house mouse)	8.43833e-06	16.6667
mmu04640...592	C9	Hematopoietic cell lineage - Mus musculus (house mouse)	1.34689e-05	11.1111
mmu05418...593	C9	Fluid shear stress and atherosclerosis - Mus musculus (house mouse)	1.76332e-05	12.963
mmu05146...594	C9	Amoebiasis - Mus musculus (house mouse)	2.98018e-05	11.1111
mmu05161...595	C9	Hepatitis B - Mus musculus (house mouse)	3.42432e-05	12.963
mmu05160...596	C9	Hepatitis C - Mus musculus (house mouse)	3.84662e-05	12.963
mmu04630...597	C9	JAK-STAT signaling pathway - Mus musculus (house mouse)	4.47552e-05	12.963
mmu04066...598	C9	HIF-1 signaling pathway - Mus musculus (house mouse)	4.68573e-05	11.1111
mmu05144...599	C9	Malaria - Mus musculus (house mouse)	6.85772e-05	9.25926
mmu05132...600	C9	Salmonella infection - Mus musculus (house mouse)	7.51579e-05	14.8148
mmu05171...601	C9	Coronavirus disease - COVID-19 - Mus musculus (house mouse)	9.12232e-05	16.6667
mmu04210...602	C9	Apoptosis - Mus musculus (house mouse)	0.000104148	11.1111
mmu05205...603	C9	Proteoglycans in cancer - Mus musculus (house mouse)	0.000136203	12.963
mmu05162...604	C9	Measles - Mus musculus (house mouse)	0.000154374	11.1111
mmu04610...605	C9	Complement and coagulation cascades - Mus musculus (house mouse)	0.000177203	9.25926
mmu04621...606	C9	NOD-like receptor signaling pathway - Mus musculus (house mouse)	0.000194071	12.963
mmu04933...607	C9	AGE-RAGE signaling pathway in diabetic complications - Mus musculus (house mouse)	0.000248194	9.25926
mmu04932...608	C9	Non-alcoholic fatty liver disease - Mus musculus (house mouse)	0.000282165	11.1111
mmu05010	C9	Alzheimer disease - Mus musculus (house mouse)	0.000288201	16.6667
mmu04659...610	C9	Th17 cell differentiation - Mus musculus (house mouse)	0.000297454	9.25926
mmu04140...611	C9	Autophagy - animal - Mus musculus (house mouse)	0.000332351	11.1111
mmu05170...612	C9	Human immunodeficiency virus 1 infection - Mus musculus (house mouse)	0.000378823	12.963
mmu04650...613	C9	Natural killer cell mediated cytotoxicity - Mus musculus (house mouse)	0.000550757	9.25926
mmu05140...614	C9	Leishmaniasis - Mus musculus (house mouse)	0.000628924	7.40741
mmu05211...615	C9	Renal cell carcinoma - Mus musculus (house mouse)	0.000628924	7.40741
mmu04215...616	C9	Apoptosis - multiple species - Mus musculus (house mouse)	0.000749165	5.55556
mmu04380...617	C9	Osteoclast differentiation - Mus musculus (house mouse)	0.000971743	9.25926
mmu05135...618	C9	Yersinia infection - Mus musculus (house mouse)	0.000971743	9.25926
mmu04623...619	C9	Cytosolic DNA-sensing pathway - Mus musculus (house mouse)	0.00114132	7.40741
mmu05143...620	C9	African trypanosomiasis - Mus musculus (house mouse)	0.00134244	5.55556
mmu04010...621	C9	MAPK signaling pathway - Mus musculus (house mouse)	0.00135697	12.963
mmu05235...622	C9	PD-L1 expression and PD-1 checkpoint pathway in cancer - Mus musculus (house mouse)	0.00148417	7.40741
mmu04931...623	C9	Insulin resistance - Mus musculus (house mouse)	0.00335389	7.40741
mmu04625...624	C9	C-type lectin receptor signaling pathway - Mus musculus (house mouse)	0.00357835	7.40741
mmu04145...625	C9	Phagosome - Mus musculus (house mouse)	0.00357932	9.25926
mmu05213...626	C9	Endometrial cancer - Mus musculus (house mouse)	0.00420323	5.55556
mmu05022	C9	Pathways of neurodegeneration - multiple diseases - Mus musculus (house mouse)	0.00518457	14.8148
mmu04071...628	C9	Sphingolipid signaling pathway - Mus musculus (house mouse)	0.00544204	7.40741
mmu04068...629	C9	FoxO signaling pathway - Mus musculus (house mouse)	0.00657999	7.40741
mmu05230	C9	Central carbon metabolism in cancer - Mus musculus (house mouse)	0.00683313	5.55556
mmu05221...631	C9	Acute myeloid leukemia - Mus musculus (house mouse)	0.00711093	5.55556
mmu04920...632	C9	Adipocytokine signaling pathway - Mus musculus (house mouse)	0.00768647	5.55556
mmu04910	C9	Insulin signaling pathway - Mus musculus (house mouse)	0.00786627	7.40741
mmu04622...634	C9	RIG-I-like receptor signaling pathway - Mus musculus (house mouse)	0.0079843	5.55556
mmu04917...635	C9	Prolactin signaling pathway - Mus musculus (house mouse)	0.00828886	5.55556
mmu05202...636	C9	Transcriptional misregulation in cancer - Mus musculus (house mouse)	0.00866153	9.25926
mmu01521...637	C9	EGFR tyrosine kinase inhibitor resistance - Mus musculus (house mouse)	0.0102598	5.55556
mmu01524...638	C9	Platinum drug resistance - Mus musculus (house mouse)	0.0106124	5.55556
mmu01523...639	C9	Antifolate resistance - Mus musculus (house mouse)	0.0114983	3.7037
mmu04012...640	C9	ErbB signaling pathway - Mus musculus (house mouse)	0.0117125	5.55556
mmu04148...641	C9	Efferocytosis - Mus musculus (house mouse)	0.0132278	7.40741
mmu05222...642	C9	Small cell lung cancer - Mus musculus (house mouse)	0.015841	5.55556
mmu05416...643	C9	Viral myocarditis - Mus musculus (house mouse)	0.015841	5.55556
mmu04151...644	C9	PI3K-Akt signaling pathway - Mus musculus (house mouse)	0.0166722	11.1111
mmu04217...645	C9	Necroptosis - Mus musculus (house mouse)	0.0174141	7.40741
mmu05231	C9	Choline metabolism in cancer - Mus musculus (house mouse)	0.017694	5.55556
mmu05145...647	C9	Toxoplasmosis - Mus musculus (house mouse)	0.0233909	5.55556
mmu04672...648	C9	Intestinal immune network for IgA production - Mus musculus (house mouse)	0.0243233	3.7037
mmu04935...649	C9	Growth hormone synthesis, secretion and action - Mus musculus (house mouse)	0.0280901	5.55556
mmu04613...650	C9	Neutrophil extracellular trap formation - Mus musculus (house mouse)	0.0298455	7.40741
mmu04919...651	C9	Thyroid hormone signaling pathway - Mus musculus (house mouse)	0.0299728	5.55556
mmu04722...652	C9	Neurotrophin signaling pathway - Mus musculus (house mouse)	0.0306149	5.55556
mmu03272...653	C9	Virion - Hepatitis viruses - Mus musculus (house mouse)	0.0345896	3.7037
mmu05150...654	C9	Staphylococcus aureus infection - Mus musculus (house mouse)	0.0353129	5.55556
mmu04926...655	C9	Relaxin signaling pathway - Mus musculus (house mouse)	0.0367201	5.55556
mmu05203...656	C9	Viral carcinogenesis - Mus musculus (house mouse)	0.039207	7.40741
mmu04142...657	C9	Lysosome - Mus musculus (house mouse)	0.0411134	5.55556
mmu04370...658	C9	VEGF signaling pathway - Mus musculus (house mouse)	0.0422099	3.7037
mmu04371...659	C9	Apelin signaling pathway - Mus musculus (house mouse)	0.0434059	5.55556
mmu04014...660	C9	Ras signaling pathway - Mus musculus (house mouse)	0.0436007	7.40741
mmu04550...661	C9	Signaling pathways regulating pluripotency of stem cells - Mus musculus (house mouse)	0.0441841	5.55556
mmu05332...662	C9	Graft-versus-host disease - Mus musculus (house mouse)	0.0448779	3.7037
mmu05321...663	C9	Inflammatory bowel disease - Mus musculus (house mouse)	0.0476071	3.7037
mmu04929	C9	GnRH secretion - Mus musculus (house mouse)	0.0489941	3.7037
mmu04625...665	C10	C-type lectin receptor signaling pathway - Mus musculus (house mouse)	5.13716e-09	12.5
mmu04060...666	C10	Cytokine-cytokine receptor interaction - Mus musculus (house mouse)	8.19207e-09	18.1818
mmu05167...667	C10	Kaposi sarcoma-associated herpesvirus infection - Mus musculus (house mouse)	1.28663e-08	15.9091
mmu04620...668	C10	Toll-like receptor signaling pathway - Mus musculus (house mouse)	3.29151e-08	11.3636
mmu05323...669	C10	Rheumatoid arthritis - Mus musculus (house mouse)	8.81488e-08	10.2273
mmu05140...670	C10	Leishmaniasis - Mus musculus (house mouse)	2.18701e-07	9.09091
mmu05161...671	C10	Hepatitis B - Mus musculus (house mouse)	2.72817e-07	12.5
mmu05166...672	C10	Human T-cell leukemia virus 1 infection - Mus musculus (house mouse)	3.5145e-07	14.7727
mmu04613...673	C10	Neutrophil extracellular trap formation - Mus musculus (house mouse)	4.08184e-07	13.6364
mmu05417...674	C10	Lipid and atherosclerosis - Mus musculus (house mouse)	6.10991e-07	13.6364
mmu05152...675	C10	Tuberculosis - Mus musculus (house mouse)	6.95486e-07	12.5
mmu05321...676	C10	Inflammatory bowel disease - Mus musculus (house mouse)	1.42037e-06	7.95455
mmu04672...677	C10	Intestinal immune network for IgA production - Mus musculus (house mouse)	2.35439e-06	6.81818
mmu05150...678	C10	Staphylococcus aureus infection - Mus musculus (house mouse)	2.41176e-06	10.2273
mmu04514...679	C10	Cell adhesion molecules - Mus musculus (house mouse)	5.72929e-06	11.3636
mmu05133...680	C10	Pertussis - Mus musculus (house mouse)	6.2138e-06	7.95455
mmu05171...681	C10	Coronavirus disease - COVID-19 - Mus musculus (house mouse)	1.01381e-05	14.7727
mmu04650...682	C10	Natural killer cell mediated cytotoxicity - Mus musculus (house mouse)	1.34078e-05	9.09091
mmu05134...683	C10	Legionellosis - Mus musculus (house mouse)	1.70634e-05	6.81818
mmu04610...684	C10	Complement and coagulation cascades - Mus musculus (house mouse)	2.33159e-05	7.95455
mmu05416...685	C10	Viral myocarditis - Mus musculus (house mouse)	2.33159e-05	7.95455
mmu05144...686	C10	Malaria - Mus musculus (house mouse)	7.13304e-05	6.81818
mmu04662...687	C10	B cell receptor signaling pathway - Mus musculus (house mouse)	0.000116173	6.81818
mmu04658...688	C10	Th1 and Th2 cell differentiation - Mus musculus (house mouse)	0.00015041	6.81818
mmu05235...689	C10	PD-L1 expression and PD-1 checkpoint pathway in cancer - Mus musculus (house mouse)	0.00015041	6.81818
mmu04630...690	C10	JAK-STAT signaling pathway - Mus musculus (house mouse)	0.000167572	9.09091
mmu05164...691	C10	Influenza A - Mus musculus (house mouse)	0.000188881	9.09091
mmu04666...692	C10	Fc gamma R-mediated phagocytosis - Mus musculus (house mouse)	0.000216264	6.81818
mmu04210...693	C10	Apoptosis - Mus musculus (house mouse)	0.000232755	7.95455
mmu05169...694	C10	Epstein-Barr virus infection - Mus musculus (house mouse)	0.000234348	10.2273
mmu05203...695	C10	Viral carcinogenesis - Mus musculus (house mouse)	0.000234348	10.2273
mmu04380...696	C10	Osteoclast differentiation - Mus musculus (house mouse)	0.000243577	7.95455
mmu05135...697	C10	Yersinia infection - Mus musculus (house mouse)	0.000243577	7.95455
mmu04145...698	C10	Phagosome - Mus musculus (house mouse)	0.000266589	9.09091
mmu04664...699	C10	Fc epsilon RI signaling pathway - Mus musculus (house mouse)	0.000336289	5.68182
mmu05142...700	C10	Chagas disease - Mus musculus (house mouse)	0.000355564	6.81818
mmu05211...701	C10	Renal cell carcinoma - Mus musculus (house mouse)	0.000442507	5.68182
mmu05163...702	C10	Human cytomegalovirus infection - Mus musculus (house mouse)	0.000518561	10.2273
mmu04668...703	C10	TNF signaling pathway - Mus musculus (house mouse)	0.00073429	6.81818
mmu04670...704	C10	Leukocyte transendothelial migration - Mus musculus (house mouse)	0.000767649	6.81818
mmu04621...705	C10	NOD-like receptor signaling pathway - Mus musculus (house mouse)	0.000804748	9.09091
mmu04660...706	C10	T cell receptor signaling pathway - Mus musculus (house mouse)	0.000874803	6.81818
mmu04612...707	C10	Antigen processing and presentation - Mus musculus (house mouse)	0.00119566	5.68182
mmu05210...708	C10	Colorectal cancer - Mus musculus (house mouse)	0.00125863	5.68182
mmu04810...709	C10	Regulation of actin cytoskeleton - Mus musculus (house mouse)	0.00134922	9.09091
mmu05170...710	C10	Human immunodeficiency virus 1 infection - Mus musculus (house mouse)	0.00162723	9.09091
mmu04061...711	C10	Viral protein interaction with cytokine and cytokine receptor - Mus musculus (house mouse)	0.00177039	5.68182
mmu04062...712	C10	Chemokine signaling pathway - Mus musculus (house mouse)	0.00194225	7.95455
mmu05162...713	C10	Measles - Mus musculus (house mouse)	0.00212713	6.81818
mmu05132...714	C10	Salmonella infection - Mus musculus (house mouse)	0.0021542	9.09091
mmu05330...715	C10	Allograft rejection - Mus musculus (house mouse)	0.00219483	4.54545
mmu04933...716	C10	AGE-RAGE signaling pathway in diabetic complications - Mus musculus (house mouse)	0.00231845	5.68182
mmu05146...717	C10	Amoebiasis - Mus musculus (house mouse)	0.00310336	5.68182
mmu04940...718	C10	Type I diabetes mellitus - Mus musculus (house mouse)	0.00328603	4.54545
mmu05168...719	C10	Herpes simplex virus 1 infection - Mus musculus (house mouse)	0.00337761	7.95455
mmu05340...720	C10	Primary immunodeficiency - Mus musculus (house mouse)	0.00430251	3.40909
mmu04217...721	C10	Necroptosis - Mus musculus (house mouse)	0.00568387	6.81818
mmu04611...722	C10	Platelet activation - Mus musculus (house mouse)	0.00597935	5.68182
mmu04218...723	C10	Cellular senescence - Mus musculus (house mouse)	0.00666544	6.81818
mmu04623...724	C10	Cytosolic DNA-sensing pathway - Mus musculus (house mouse)	0.00675785	4.54545
mmu04915	C10	Estrogen signaling pathway - Mus musculus (house mouse)	0.00772118	5.68182
mmu03050	C10	Proteasome - Mus musculus (house mouse)	0.00908822	3.40909
mmu01522...727	C10	Endocrine resistance - Mus musculus (house mouse)	0.0104553	4.54545
mmu04657...728	C10	IL-17 signaling pathway - Mus musculus (house mouse)	0.0104553	4.54545
mmu05020...729	C10	Prion disease - Mus musculus (house mouse)	0.0126277	7.95455
mmu04659...730	C10	Th17 cell differentiation - Mus musculus (house mouse)	0.0157594	4.54545
mmu04064...731	C10	NF-kappa B signaling pathway - Mus musculus (house mouse)	0.0167811	4.54545
mmu04148...732	C10	Efferocytosis - Mus musculus (house mouse)	0.0169656	5.68182
mmu05165...733	C10	Human papillomavirus infection - Mus musculus (house mouse)	0.017116	9.09091
mmu05332...734	C10	Graft-versus-host disease - Mus musculus (house mouse)	0.0176134	3.40909
mmu05145...735	C10	Toxoplasmosis - Mus musculus (house mouse)	0.0178435	4.54545
mmu04725	C10	Cholinergic synapse - Mus musculus (house mouse)	0.020092	4.54545
mmu04066...737	C10	HIF-1 signaling pathway - Mus musculus (house mouse)	0.0225084	4.54545
mmu05031	C10	Amphetamine addiction - Mus musculus (house mouse)	0.02543	3.40909
mmu04622...739	C10	RIG-I-like receptor signaling pathway - Mus musculus (house mouse)	0.0294122	3.40909
mmu04926...740	C10	Relaxin signaling pathway - Mus musculus (house mouse)	0.0315512	4.54545
mmu05212...741	C10	Pancreatic cancer - Mus musculus (house mouse)	0.032603	3.40909
mmu05220...742	C10	Chronic myeloid leukemia - Mus musculus (house mouse)	0.032603	3.40909
mmu05320...743	C10	Autoimmune thyroid disease - Mus musculus (house mouse)	0.032603	3.40909
mmu04510...744	C10	Focal adhesion - Mus musculus (house mouse)	0.038121	5.68182
mmu01524...745	C10	Platinum drug resistance - Mus musculus (house mouse)	0.0383066	3.40909
mmu04936...746	C10	Alcoholic liver disease - Mus musculus (house mouse)	0.0406575	4.54545
mmu04012...747	C10	ErbB signaling pathway - Mus musculus (house mouse)	0.0419576	3.40909
mmu05224...748	C10	Breast cancer - Mus musculus (house mouse)	0.0461934	4.54545
mmu05322...749	C10	Systemic lupus erythematosus - Mus musculus (house mouse)	0.049112	4.54545
mmu05415...750	C10	Diabetic cardiomyopathy - Mus musculus (house mouse)	0.0492638	5.68182
mmu05143...751	C10	African trypanosomiasis - Mus musculus (house mouse)	0.0496891	2.27273
mmu04211...752	C10	Longevity regulating pathway - Mus musculus (house mouse)	0.0497649	3.40909

## Sheet: enrich.go.top100
enrich.go.top100
	group	Description	pvalue	ratio
GO:0019221...1	C1	cytokine-mediated signaling pathway	1.29387e-17	26.4706
GO:0030098...2	C1	lymphocyte differentiation	4.99732e-17	26.4706
GO:0046651...3	C1	lymphocyte proliferation	1.22466e-14	22.0588
GO:0032943...4	C1	mononuclear cell proliferation	1.53685e-14	22.0588
GO:0070661...5	C1	leukocyte proliferation	5.57437e-14	22.0588
GO:0042100...6	C1	B cell proliferation	3.18216e-13	14.7059
GO:0002449...7	C1	lymphocyte mediated immunity	4.22601e-13	22.0588
GO:0030217...8	C1	T cell differentiation	1.1159e-12	19.1176
GO:0032609...9	C1	type II interferon production	1.26726e-12	14.7059
GO:0042113...10	C1	B cell activation	1.16092e-11	17.6471
GO:0050671...11	C1	positive regulation of lymphocyte proliferation	1.71755e-11	14.7059
GO:0032946...12	C1	positive regulation of mononuclear cell proliferation	2.01801e-11	14.7059
GO:0030101...13	C1	natural killer cell activation	4.39253e-11	13.2353
GO:0070665...14	C1	positive regulation of leukocyte proliferation	4.56224e-11	14.7059
GO:0009615...15	C1	response to virus	1.10807e-10	17.6471
GO:0002285...16	C1	lymphocyte activation involved in immune response	1.43549e-10	14.7059
GO:0002696...17	C1	positive regulation of leukocyte activation	3.6704e-10	17.6471
GO:0050867...18	C1	positive regulation of cell activation	6.45029e-10	17.6471
GO:0032649...19	C1	regulation of type II interferon production	6.61086e-10	11.7647
GO:0002286...20	C1	T cell activation involved in immune response	7.96645e-10	11.7647
GO:0051251...21	C1	positive regulation of lymphocyte activation	9.60941e-10	16.1765
GO:0007204	C1	positive regulation of cytosolic calcium ion concentration	1.15233e-09	13.2353
GO:0050670...23	C1	regulation of lymphocyte proliferation	1.35398e-09	14.7059
GO:0042102...24	C1	positive regulation of T cell proliferation	1.43763e-09	11.7647
GO:0032729...25	C1	positive regulation of type II interferon production	1.46666e-09	10.2941
GO:0032944...26	C1	regulation of mononuclear cell proliferation	1.54778e-09	14.7059
GO:0030890...27	C1	positive regulation of B cell proliferation	1.75168e-09	8.82353
GO:1903039...28	C1	positive regulation of leukocyte cell-cell adhesion	2.35909e-09	14.7059
GO:0046631...29	C1	alpha-beta T cell activation	2.5384e-09	13.2353
GO:1903037...30	C1	regulation of leukocyte cell-cell adhesion	2.82973e-09	16.1765
GO:0070663...31	C1	regulation of leukocyte proliferation	3.22028e-09	14.7059
GO:0002366...32	C1	leukocyte activation involved in immune response	5.81791e-09	14.7059
GO:0002263...33	C1	cell activation involved in immune response	6.51843e-09	14.7059
GO:0007159...34	C1	leukocyte cell-cell adhesion	7.46842e-09	16.1765
GO:0022409...35	C1	positive regulation of cell-cell adhesion	1.04028e-08	14.7059
GO:0030183...36	C1	B cell differentiation	1.13801e-08	11.7647
GO:0042098...37	C1	T cell proliferation	1.44936e-08	13.2353
GO:0050870...38	C1	positive regulation of T cell activation	1.8076e-08	13.2353
GO:0002460...39	C1	adaptive immune response based on somatic recombination of immune receptors built from immunoglobulin superfamily domains	1.95753e-08	16.1765
GO:0030888...40	C1	regulation of B cell proliferation	2.04024e-08	8.82353
GO:0002429...41	C1	immune response-activating cell surface receptor signaling pathway	2.24108e-08	13.2353
GO:0002768...42	C1	immune response-regulating cell surface receptor signaling pathway	3.01724e-08	13.2353
GO:0007259...43	C1	receptor signaling pathway via JAK-STAT	3.21926e-08	11.7647
GO:0032496...44	C1	response to lipopolysaccharide	3.37001e-08	14.7059
GO:0046632...45	C1	alpha-beta T cell differentiation	3.70056e-08	10.2941
GO:0050863...46	C1	regulation of T cell activation	4.24449e-08	14.7059
GO:0097696...47	C1	receptor signaling pathway via STAT	4.31188e-08	11.7647
GO:0002237...48	C1	response to molecule of bacterial origin	5.31361e-08	14.7059
GO:0042129...49	C1	regulation of T cell proliferation	6.32692e-08	11.7647
GO:0002757...50	C1	immune response-activating signaling pathway	8.01592e-08	14.7059
GO:0050871	C1	positive regulation of B cell activation	9.38857e-08	8.82353
GO:0002764...52	C1	immune response-regulating signaling pathway	9.8756e-08	14.7059
GO:0002706...53	C1	regulation of lymphocyte mediated immunity	1.00241e-07	11.7647
GO:0098586...54	C1	cellular response to virus	1.79845e-07	7.35294
GO:0050853	C1	B cell receptor signaling pathway	1.97471e-07	7.35294
GO:0050851...56	C1	antigen receptor-mediated signaling pathway	2.64775e-07	10.2941
GO:0070227	C1	lymphocyte apoptotic process	2.81324e-07	8.82353
GO:0048872...58	C1	homeostasis of number of cells	4.18179e-07	13.2353
GO:0019722...59	C1	calcium-mediated signaling	7.32915e-07	10.2941
GO:0002703...60	C1	regulation of leukocyte mediated immunity	7.47472e-07	11.7647
GO:0001776...61	C1	leukocyte homeostasis	1.03628e-06	8.82353
GO:0051607...62	C1	defense response to virus	1.03649e-06	11.7647
GO:0140546...63	C1	defense response to symbiont	1.06036e-06	11.7647
GO:0060326...64	C1	cell chemotaxis	1.1095e-06	11.7647
GO:0006959...65	C1	humoral immune response	1.26877e-06	11.7647
GO:0006935...66	C1	chemotaxis	1.3523e-06	13.2353
GO:0050864...67	C1	regulation of B cell activation	1.37526e-06	8.82353
GO:0042330...68	C1	taxis	1.40119e-06	13.2353
GO:0071216...69	C1	cellular response to biotic stimulus	1.64646e-06	11.7647
GO:0140888...70	C1	interferon-mediated signaling pathway	1.66252e-06	7.35294
GO:0071887...71	C1	leukocyte apoptotic process	1.93914e-06	8.82353
GO:0002715	C1	regulation of natural killer cell mediated immunity	2.61009e-06	7.35294
GO:0002323	C1	natural killer cell activation involved in immune response	2.93613e-06	5.88235
GO:0002260	C1	lymphocyte homeostasis	3.05851e-06	7.35294
GO:0002367...75	C1	cytokine production involved in immune response	4.00837e-06	8.82353
GO:0001783	C1	B cell apoptotic process	4.25043e-06	5.88235
GO:0001865	C1	NK T cell differentiation	5.5603e-06	4.41176
GO:0002440...78	C1	production of molecular mediator of immune response	7.01819e-06	11.7647
GO:0071222...79	C1	cellular response to lipopolysaccharide	8.8337e-06	10.2941
GO:0002228...80	C1	natural killer cell mediated immunity	9.61385e-06	7.35294
GO:0071219...81	C1	cellular response to molecule of bacterial origin	1.08378e-05	10.2941
GO:1903706...82	C1	regulation of hemopoiesis	1.09704e-05	11.7647
GO:0019932	C1	second-messenger-mediated signaling	1.22116e-05	10.2941
GO:0002820	C1	negative regulation of adaptive immune response	1.23904e-05	5.88235
GO:0045954	C1	positive regulation of natural killer cell mediated cytotoxicity	1.50552e-05	5.88235
GO:0002697...86	C1	regulation of immune effector process	1.52163e-05	11.7647
GO:0045088...87	C1	regulation of innate immune response	1.54489e-05	11.7647
GO:0002717	C1	positive regulation of natural killer cell mediated immunity	1.70515e-05	5.88235
GO:0060337	C1	type I interferon-mediated signaling pathway	1.81195e-05	5.88235
GO:0071357	C1	cellular response to type I interferon	1.81195e-05	5.88235
GO:0046425	C1	regulation of receptor signaling pathway via JAK-STAT	1.89252e-05	7.35294
GO:0002534	C1	cytokine production involved in inflammatory response	2.2889e-05	5.88235
GO:1904892	C1	regulation of receptor signaling pathway via STAT	2.4824e-05	7.35294
GO:0034340...94	C1	response to type I interferon	2.70274e-05	5.88235
GO:0034341...95	C1	response to type II interferon	2.82634e-05	7.35294
GO:0002819...96	C1	regulation of adaptive immune response	2.8889e-05	8.82353
GO:0070498...97	C1	interleukin-1-mediated signaling pathway	3.11891e-05	4.41176
GO:0002520...98	C1	immune system development	3.29512e-05	8.82353
GO:0045089...99	C1	positive regulation of innate immune response	3.40625e-05	10.2941
GO:0032740	C1	positive regulation of interleukin-17 production	3.50287e-05	4.41176
GO:0009615...101	C2	response to virus	1.84091e-27	33.8028
GO:0051607...102	C2	defense response to virus	6.03967e-26	30.9859
GO:0140546...103	C2	defense response to symbiont	6.46188e-26	30.9859
GO:0019221...104	C2	cytokine-mediated signaling pathway	2.02956e-24	32.3944
GO:0002764...105	C2	immune response-regulating signaling pathway	3.02451e-17	25.3521
GO:0042113...106	C2	B cell activation	6.51573e-17	22.5352
GO:1902107...107	C2	positive regulation of leukocyte differentiation	1.51418e-16	19.7183
GO:1903708...108	C2	positive regulation of hemopoiesis	1.51418e-16	19.7183
GO:0002757...109	C2	immune response-activating signaling pathway	4.57577e-16	23.9437
GO:1903706...110	C2	regulation of hemopoiesis	7.136e-16	23.9437
GO:0032943...111	C2	mononuclear cell proliferation	1.40047e-15	22.5352
GO:0030098...112	C2	lymphocyte differentiation	2.35425e-15	23.9437
GO:0070661...113	C2	leukocyte proliferation	5.554e-15	22.5352
GO:0042742...114	C2	defense response to bacterium	6.65887e-15	22.5352
GO:0002696...115	C2	positive regulation of leukocyte activation	7.15557e-15	22.5352
GO:1902105...116	C2	regulation of leukocyte differentiation	1.11292e-14	21.1268
GO:0051251...117	C2	positive regulation of lymphocyte activation	1.30639e-14	21.1268
GO:0045071	C2	negative regulation of viral genome replication	1.33475e-14	12.6761
GO:0050867...119	C2	positive regulation of cell activation	1.54329e-14	22.5352
GO:0046651...120	C2	lymphocyte proliferation	2.43574e-14	21.1268
GO:0050864...121	C2	regulation of B cell activation	8.60475e-14	15.493
GO:0032944...122	C2	regulation of mononuclear cell proliferation	2.77238e-13	18.3099
GO:0002768...123	C2	immune response-regulating cell surface receptor signaling pathway	3.3004e-13	18.3099
GO:1903039...124	C2	positive regulation of leukocyte cell-cell adhesion	4.84154e-13	18.3099
GO:0002697...125	C2	regulation of immune effector process	5.16273e-13	21.1268
GO:0002700...126	C2	regulation of production of molecular mediator of immune response	5.57897e-13	16.9014
GO:0070663...127	C2	regulation of leukocyte proliferation	7.3083e-13	18.3099
GO:0032946...128	C2	positive regulation of mononuclear cell proliferation	1.07003e-12	15.493
GO:1903037...129	C2	regulation of leukocyte cell-cell adhesion	1.1275e-12	19.7183
GO:0045069	C2	regulation of viral genome replication	1.42758e-12	12.6761
GO:0006959...131	C2	humoral immune response	1.85886e-12	18.3099
GO:0002440...132	C2	production of molecular mediator of immune response	2.01785e-12	19.7183
GO:0070665...133	C2	positive regulation of leukocyte proliferation	2.63563e-12	15.493
GO:0022409...134	C2	positive regulation of cell-cell adhesion	3.45273e-12	18.3099
GO:0050870...135	C2	positive regulation of T cell activation	3.68234e-12	16.9014
GO:0061844...136	C2	antimicrobial humoral immune response mediated by antimicrobial peptide	3.9552e-12	14.0845
GO:0007159...137	C2	leukocyte cell-cell adhesion	3.9685e-12	19.7183
GO:0048525	C2	negative regulation of viral process	4.81531e-12	12.6761
GO:0002429...139	C2	immune response-activating cell surface receptor signaling pathway	4.93218e-12	16.9014
GO:0050670...140	C2	regulation of lymphocyte proliferation	5.35411e-12	16.9014
GO:0002460...141	C2	adaptive immune response based on somatic recombination of immune receptors built from immunoglobulin superfamily domains	1.3865e-11	19.7183
GO:0042100...142	C2	B cell proliferation	2.03646e-11	12.6761
GO:0050863...143	C2	regulation of T cell activation	2.22864e-11	18.3099
GO:0019079	C2	viral genome replication	2.35706e-11	12.6761
GO:0002833...145	C2	positive regulation of response to biotic stimulus	2.36711e-11	18.3099
GO:0071347...146	C2	cellular response to interleukin-1	2.46932e-11	11.2676
GO:0030183...147	C2	B cell differentiation	2.54159e-11	14.0845
GO:0050671...148	C2	positive regulation of lymphocyte proliferation	2.68332e-11	14.0845
GO:0071356...149	C2	cellular response to tumor necrosis factor	3.15184e-11	14.0845
GO:0045621...150	C2	positive regulation of lymphocyte differentiation	6.99078e-11	12.6761
GO:0034612...151	C2	response to tumor necrosis factor	8.62801e-11	14.0845
GO:0070555...152	C2	response to interleukin-1	9.88784e-11	11.2676
GO:0001906...153	C2	cell killing	1.11687e-10	15.493
GO:0034341...154	C2	response to type II interferon	1.21823e-10	12.6761
GO:1903555...155	C2	regulation of tumor necrosis factor superfamily cytokine production	1.57254e-10	14.0845
GO:0019730	C2	antimicrobial humoral response	1.71885e-10	14.0845
GO:1903900	C2	regulation of viral life cycle	1.73039e-10	12.6761
GO:0071706...158	C2	tumor necrosis factor superfamily cytokine production	2.13908e-10	14.0845
GO:0031640...159	C2	killing of cells of another organism	2.97317e-10	11.2676
GO:0141061...160	C2	disruption of cell in another organism	2.97317e-10	11.2676
GO:0002758...161	C2	innate immune response-activating signaling pathway	4.5136e-10	14.0845
GO:0016032	C2	viral process	4.92623e-10	15.493
GO:0050792	C2	regulation of viral process	8.66371e-10	12.6761
GO:0045088...164	C2	regulation of innate immune response	1.76598e-09	16.9014
GO:0002218...165	C2	activation of innate immune response	1.76806e-09	14.0845
GO:0050830	C2	defense response to Gram-positive bacterium	1.78614e-09	12.6761
GO:0032722...167	C2	positive regulation of chemokine production	1.84024e-09	9.85915
GO:0002449...168	C2	lymphocyte mediated immunity	2.50509e-09	16.9014
GO:0032680...169	C2	regulation of tumor necrosis factor production	3.07863e-09	12.6761
GO:0050900...170	C2	leukocyte migration	3.60933e-09	15.493
GO:0048872...171	C2	homeostasis of number of cells	3.90173e-09	15.493
GO:0032640...172	C2	tumor necrosis factor production	4.06871e-09	12.6761
GO:0045619...173	C2	regulation of lymphocyte differentiation	4.23082e-09	12.6761
GO:0141060...174	C2	disruption of anatomical structure in another organism	4.81052e-09	11.2676
GO:0002221...175	C2	pattern recognition receptor signaling pathway	5.96463e-09	12.6761
GO:0002699...176	C2	positive regulation of immune effector process	7.32302e-09	14.0845
GO:0097530...177	C2	granulocyte migration	8.22141e-09	11.2676
GO:0097191...178	C2	extrinsic apoptotic signaling pathway	8.29272e-09	12.6761
GO:0060326...179	C2	cell chemotaxis	8.463e-09	14.0845
GO:0032655...180	C2	regulation of interleukin-12 production	1.07985e-08	8.4507
GO:0032675...181	C2	regulation of interleukin-6 production	1.08424e-08	11.2676
GO:0002676	C2	regulation of chronic inflammatory response	1.09049e-08	5.6338
GO:0019058	C2	viral life cycle	1.09951e-08	12.6761
GO:0002819...184	C2	regulation of adaptive immune response	1.17806e-08	12.6761
GO:0002637	C2	regulation of immunoglobulin production	1.25517e-08	9.85915
GO:0032615...186	C2	interleukin-12 production	1.30768e-08	8.4507
GO:0032642...187	C2	regulation of chemokine production	1.50661e-08	9.85915
GO:0032652	C2	regulation of interleukin-1 production	1.50661e-08	9.85915
GO:0045639	C2	positive regulation of myeloid cell differentiation	1.50661e-08	9.85915
GO:0032635...190	C2	interleukin-6 production	1.61179e-08	11.2676
GO:0050851...191	C2	antigen receptor-mediated signaling pathway	1.75525e-08	11.2676
GO:0032612	C2	interleukin-1 production	2.1393e-08	9.85915
GO:0071346...193	C2	cellular response to type II interferon	2.1393e-08	9.85915
GO:0045582...194	C2	positive regulation of T cell differentiation	2.53194e-08	9.85915
GO:0002377	C2	immunoglobulin production	2.58253e-08	12.6761
GO:0030888...196	C2	regulation of B cell proliferation	2.65376e-08	8.4507
GO:0032602...197	C2	chemokine production	2.67569e-08	9.85915
GO:0032102...198	C2	negative regulation of response to external stimulus	2.75574e-08	15.493
GO:0032649...199	C2	regulation of type II interferon production	2.82628e-08	9.85915
GO:0045089...200	C2	positive regulation of innate immune response	3.52354e-08	14.0845
GO:0050867...201	C3	positive regulation of cell activation	6.58689e-29	33.75
GO:0002696...202	C3	positive regulation of leukocyte activation	6.02753e-28	32.5
GO:0070661...203	C3	leukocyte proliferation	4.20088e-25	30
GO:0051251...204	C3	positive regulation of lymphocyte activation	4.34457e-25	28.75
GO:0046651...205	C3	lymphocyte proliferation	3.62817e-23	27.5
GO:0032943...206	C3	mononuclear cell proliferation	5.09726e-23	27.5
GO:0002819...207	C3	regulation of adaptive immune response	2.7081e-22	23.75
GO:0002460...208	C3	adaptive immune response based on somatic recombination of immune receptors built from immunoglobulin superfamily domains	3.31648e-22	28.75
GO:0070663...209	C3	regulation of leukocyte proliferation	5.30249e-22	25
GO:0050870...210	C3	positive regulation of T cell activation	1.65621e-21	23.75
GO:0050670...211	C3	regulation of lymphocyte proliferation	3.04699e-21	23.75
GO:0002822...212	C3	regulation of adaptive immune response based on somatic recombination of immune receptors built from immunoglobulin superfamily domains	3.08552e-21	22.5
GO:0002697...213	C3	regulation of immune effector process	3.56256e-21	27.5
GO:0032944...214	C3	regulation of mononuclear cell proliferation	3.96921e-21	23.75
GO:0050863...215	C3	regulation of T cell activation	4.61196e-21	26.25
GO:1903039...216	C3	positive regulation of leukocyte cell-cell adhesion	9.13245e-21	23.75
GO:0007159...217	C3	leukocyte cell-cell adhesion	2.61358e-20	26.25
GO:0002821...218	C3	positive regulation of adaptive immune response	2.86206e-20	20
GO:0002699...219	C3	positive regulation of immune effector process	3.64821e-20	23.75
GO:1903037...220	C3	regulation of leukocyte cell-cell adhesion	9.70588e-20	25
GO:0019884	C3	antigen processing and presentation of exogenous antigen	1.0781e-19	15
GO:0022409...222	C3	positive regulation of cell-cell adhesion	1.7221e-19	23.75
GO:0002824...223	C3	positive regulation of adaptive immune response based on somatic recombination of immune receptors built from immunoglobulin superfamily domains	6.19154e-19	18.75
GO:0006935...224	C3	chemotaxis	1.16141e-18	25
GO:0019882...225	C3	antigen processing and presentation	1.23537e-18	17.5
GO:0042330...226	C3	taxis	1.26345e-18	25
GO:0050727...227	C3	regulation of inflammatory response	2.80428e-18	23.75
GO:0002495	C3	antigen processing and presentation of peptide antigen via MHC class II	1.18471e-17	11.25
GO:0070665...229	C3	positive regulation of leukocyte proliferation	1.22745e-17	18.75
GO:0002504	C3	antigen processing and presentation of peptide or polysaccharide antigen via MHC class II	2.70586e-17	11.25
GO:0050900...231	C3	leukocyte migration	3.54568e-17	22.5
GO:0050671...232	C3	positive regulation of lymphocyte proliferation	1.05911e-16	17.5
GO:0032946...233	C3	positive regulation of mononuclear cell proliferation	1.33253e-16	17.5
GO:0002478	C3	antigen processing and presentation of exogenous peptide antigen	2.61929e-16	12.5
GO:0019886	C3	antigen processing and presentation of exogenous peptide antigen via MHC class II	4.76509e-16	10
GO:0048002	C3	antigen processing and presentation of peptide antigen	4.93417e-16	13.75
GO:0002573	C3	myeloid leukocyte differentiation	1.05521e-15	18.75
GO:0050729...238	C3	positive regulation of inflammatory response	1.12848e-15	16.25
GO:0002449...239	C3	lymphocyte mediated immunity	1.28787e-15	22.5
GO:0002274...240	C3	myeloid leukocyte activation	1.6209e-15	18.75
GO:0033674...241	C3	positive regulation of kinase activity	2.32601e-15	21.25
GO:0051897	C3	positive regulation of phosphatidylinositol 3-kinase/protein kinase B signal transduction	7.47572e-15	16.25
GO:0060326...243	C3	cell chemotaxis	1.89937e-14	18.75
GO:0006959...244	C3	humoral immune response	2.46955e-14	18.75
GO:1902107...245	C3	positive regulation of leukocyte differentiation	2.68366e-14	16.25
GO:1903708...246	C3	positive regulation of hemopoiesis	2.68366e-14	16.25
GO:0030217...247	C3	T cell differentiation	2.69239e-14	18.75
GO:0050921...248	C3	positive regulation of chemotaxis	3.45853e-14	15
GO:0046631...249	C3	alpha-beta T cell activation	4.31872e-14	16.25
GO:0016064...250	C3	immunoglobulin mediated immune response	1.16955e-13	17.5
GO:0070374...251	C3	positive regulation of ERK1 and ERK2 cascade	1.18161e-13	16.25
GO:0030595...252	C3	leukocyte chemotaxis	1.24657e-13	16.25
GO:0019724...253	C3	B cell mediated immunity	1.33795e-13	17.5
GO:0050920...254	C3	regulation of chemotaxis	1.46162e-13	16.25
GO:0002685...255	C3	regulation of leukocyte migration	1.99698e-13	16.25
GO:0018108...256	C3	peptidyl-tyrosine phosphorylation	2.6791e-13	17.5
GO:0018212...257	C3	peptidyl-tyrosine modification	2.9144e-13	17.5
GO:0030098...258	C3	lymphocyte differentiation	3.23072e-13	20
GO:0002399	C3	MHC class II protein complex assembly	3.39446e-13	7.5
GO:0002503	C3	peptide antigen assembly with MHC class II protein complex	3.39446e-13	7.5
GO:0002366...261	C3	leukocyte activation involved in immune response	4.22787e-13	17.5
GO:0051896	C3	regulation of phosphatidylinositol 3-kinase/protein kinase B signal transduction	4.63689e-13	16.25
GO:0002263...263	C3	cell activation involved in immune response	4.97087e-13	17.5
GO:0030888...264	C3	regulation of B cell proliferation	5.06175e-13	11.25
GO:0070372...265	C3	regulation of ERK1 and ERK2 cascade	6.31297e-13	17.5
GO:1902105...266	C3	regulation of leukocyte differentiation	1.35717e-12	17.5
GO:0002285...267	C3	lymphocyte activation involved in immune response	1.55612e-12	15
GO:0070371...268	C3	ERK1 and ERK2 cascade	1.57305e-12	17.5
GO:0045860...269	C3	positive regulation of protein kinase activity	1.69245e-12	17.5
GO:1903706...270	C3	regulation of hemopoiesis	1.71431e-12	18.75
GO:0042100...271	C3	B cell proliferation	1.72658e-12	12.5
GO:0045582...272	C3	positive regulation of T cell differentiation	2.03234e-12	12.5
GO:0002687...273	C3	positive regulation of leukocyte migration	2.27783e-12	13.75
GO:0002700...274	C3	regulation of production of molecular mediator of immune response	2.46104e-12	15
GO:0002396	C3	MHC protein complex assembly	2.91612e-12	7.5
GO:0002501	C3	peptide antigen assembly with MHC protein complex	2.91612e-12	7.5
GO:0002706...277	C3	regulation of lymphocyte mediated immunity	3.14948e-12	15
GO:0001818...278	C3	negative regulation of cytokine production	3.78166e-12	16.25
GO:0002703...279	C3	regulation of leukocyte mediated immunity	3.78166e-12	16.25
GO:0030099...280	C3	myeloid cell differentiation	4.03343e-12	18.75
GO:0043491...281	C3	phosphatidylinositol 3-kinase/protein kinase B signal transduction	4.26176e-12	16.25
GO:0042113...282	C3	B cell activation	4.79699e-12	16.25
GO:0048872...283	C3	homeostasis of number of cells	5.1641e-12	17.5
GO:0045580	C3	regulation of T cell differentiation	5.25055e-12	13.75
GO:0046632...285	C3	alpha-beta T cell differentiation	5.5042e-12	12.5
GO:0097529...286	C3	myeloid leukocyte migration	5.57075e-12	15
GO:0001776...287	C3	leukocyte homeostasis	6.82925e-12	12.5
GO:0045621...288	C3	positive regulation of lymphocyte differentiation	6.82925e-12	12.5
GO:0046634...289	C3	regulation of alpha-beta T cell activation	9.6801e-12	12.5
GO:0050730...290	C3	regulation of peptidyl-tyrosine phosphorylation	1.00095e-11	15
GO:0050864...291	C3	regulation of B cell activation	1.10902e-11	12.5
GO:0042098...292	C3	T cell proliferation	1.19136e-11	15
GO:0042116...293	C3	macrophage activation	2.84863e-11	11.25
GO:0045619...294	C3	regulation of lymphocyte differentiation	3.11835e-11	13.75
GO:0050866...295	C3	negative regulation of cell activation	3.27143e-11	13.75
GO:0042129...296	C3	regulation of T cell proliferation	3.59807e-11	13.75
GO:0002708...297	C3	positive regulation of lymphocyte mediated immunity	4.40049e-11	12.5
GO:0001774	C3	microglial cell activation	7.46457e-11	8.75
GO:0030890...299	C3	positive regulation of B cell proliferation	7.46457e-11	8.75
GO:0002286...300	C3	T cell activation involved in immune response	1.01167e-10	11.25
GO:0002833...301	C4	positive regulation of response to biotic stimulus	1.33704e-17	22.093
GO:0070371...302	C4	ERK1 and ERK2 cascade	3.40357e-17	20.9302
GO:0019221...303	C4	cytokine-mediated signaling pathway	6.50863e-17	22.093
GO:0045088...304	C4	regulation of innate immune response	1.68866e-16	22.093
GO:0070372...305	C4	regulation of ERK1 and ERK2 cascade	2.35908e-16	19.7674
GO:0045089...306	C4	positive regulation of innate immune response	1.59724e-15	19.7674
GO:0002697...307	C4	regulation of immune effector process	2.83972e-15	20.9302
GO:0002699...308	C4	positive regulation of immune effector process	4.69582e-14	17.4419
GO:0002757...309	C4	immune response-activating signaling pathway	2.3305e-13	18.6047
GO:0070374...310	C4	positive regulation of ERK1 and ERK2 cascade	3.12378e-13	15.1163
GO:0002764...311	C4	immune response-regulating signaling pathway	3.28305e-13	18.6047
GO:0032760...312	C4	positive regulation of tumor necrosis factor production	5.26771e-13	12.7907
GO:1903557...313	C4	positive regulation of tumor necrosis factor superfamily cytokine production	6.14216e-13	12.7907
GO:0034341...314	C4	response to type II interferon	8.93013e-13	12.7907
GO:0002449...315	C4	lymphocyte mediated immunity	1.15917e-12	18.6047
GO:0002460...316	C4	adaptive immune response based on somatic recombination of immune receptors built from immunoglobulin superfamily domains	1.23295e-12	18.6047
GO:0002237...317	C4	response to molecule of bacterial origin	1.87972e-12	17.4419
GO:0071346...318	C4	cellular response to type II interferon	3.3471e-12	11.6279
GO:0050900...319	C4	leukocyte migration	1.30422e-11	16.2791
GO:0018108...320	C4	peptidyl-tyrosine phosphorylation	1.34945e-11	15.1163
GO:0097529...321	C4	myeloid leukocyte migration	1.34979e-11	13.9535
GO:0018212...322	C4	peptidyl-tyrosine modification	1.45791e-11	15.1163
GO:0002218...323	C4	activation of innate immune response	4.57085e-11	13.9535
GO:0032680...324	C4	regulation of tumor necrosis factor production	4.73182e-11	12.7907
GO:1903555...325	C4	regulation of tumor necrosis factor superfamily cytokine production	5.48748e-11	12.7907
GO:0032640...326	C4	tumor necrosis factor production	6.6636e-11	12.7907
GO:0071706...327	C4	tumor necrosis factor superfamily cytokine production	7.68955e-11	12.7907
GO:0002768...328	C4	immune response-regulating cell surface receptor signaling pathway	7.70708e-11	13.9535
GO:0002703...329	C4	regulation of leukocyte mediated immunity	1.64277e-10	13.9535
GO:0032496...330	C4	response to lipopolysaccharide	2.03681e-10	15.1163
GO:0002685...331	C4	regulation of leukocyte migration	2.1631e-10	12.7907
GO:0071219...332	C4	cellular response to molecule of bacterial origin	2.19151e-10	13.9535
GO:0002819...333	C4	regulation of adaptive immune response	2.45668e-10	12.7907
GO:0002705...334	C4	positive regulation of leukocyte mediated immunity	3.90183e-10	11.6279
GO:0048708	C4	astrocyte differentiation	3.99391e-10	9.30233
GO:0070661...336	C4	leukocyte proliferation	4.14298e-10	15.1163
GO:0050730...337	C4	regulation of peptidyl-tyrosine phosphorylation	4.35738e-10	12.7907
GO:0070555...338	C4	response to interleukin-1	4.73482e-10	9.30233
GO:0071216...339	C4	cellular response to biotic stimulus	5.48913e-10	13.9535
GO:0001912	C4	positive regulation of leukocyte mediated cytotoxicity	7.13007e-10	9.30233
GO:0002429...341	C4	immune response-activating cell surface receptor signaling pathway	8.69295e-10	12.7907
GO:0046631...342	C4	alpha-beta T cell activation	1.19295e-09	11.6279
GO:0002224...343	C4	toll-like receptor signaling pathway	1.35115e-09	8.13953
GO:0031343...344	C4	positive regulation of cell killing	1.75406e-09	9.30233
GO:0097530...345	C4	granulocyte migration	1.82209e-09	10.4651
GO:0002221...346	C4	pattern recognition receptor signaling pathway	1.98808e-09	11.6279
GO:0030098...347	C4	lymphocyte differentiation	2.09859e-09	15.1163
GO:0002708...348	C4	positive regulation of lymphocyte mediated immunity	2.13176e-09	10.4651
GO:0002822...349	C4	regulation of adaptive immune response based on somatic recombination of immune receptors built from immunoglobulin superfamily domains	2.24886e-09	11.6279
GO:0071222...350	C4	cellular response to lipopolysaccharide	2.32806e-09	12.7907
GO:0002821...351	C4	positive regulation of adaptive immune response	2.61608e-09	10.4651
GO:0002706...352	C4	regulation of lymphocyte mediated immunity	2.75146e-09	11.6279
GO:0006909...353	C4	phagocytosis	2.86318e-09	11.6279
GO:0002687...354	C4	positive regulation of leukocyte migration	2.8926e-09	10.4651
GO:0002758...355	C4	innate immune response-activating signaling pathway	3.09875e-09	11.6279
GO:0050863...356	C4	regulation of T cell activation	3.46881e-09	13.9535
GO:0045766...357	C4	positive regulation of angiogenesis	3.88218e-09	10.4651
GO:1904018...358	C4	positive regulation of vasculature development	3.88218e-09	10.4651
GO:0048143	C4	astrocyte activation	4.07115e-09	5.81395
GO:0002263...360	C4	cell activation involved in immune response	5.18843e-09	12.7907
GO:0050731...361	C4	positive regulation of peptidyl-tyrosine phosphorylation	5.40207e-09	10.4651
GO:0030217...362	C4	T cell differentiation	5.51634e-09	12.7907
GO:0002696...363	C4	positive regulation of leukocyte activation	6.04768e-09	13.9535
GO:0150076...364	C4	neuroinflammatory response	6.60482e-09	8.13953
GO:0001910	C4	regulation of leukocyte mediated cytotoxicity	7.63293e-09	9.30233
GO:0032729...366	C4	positive regulation of type II interferon production	7.78183e-09	8.13953
GO:1990266...367	C4	neutrophil migration	8.56387e-09	9.30233
GO:0007159...368	C4	leukocyte cell-cell adhesion	8.8349e-09	13.9535
GO:0021782	C4	glial cell development	9.06505e-09	9.30233
GO:0050867...370	C4	positive regulation of cell activation	1.04939e-08	13.9535
GO:0002274...371	C4	myeloid leukocyte activation	1.15313e-08	11.6279
GO:0051251...372	C4	positive regulation of lymphocyte activation	1.25067e-08	12.7907
GO:0006935...373	C4	chemotaxis	1.27289e-08	13.9535
GO:0042330...374	C4	taxis	1.33506e-08	13.9535
GO:0001906...375	C4	cell killing	1.40992e-08	11.6279
GO:0046651...376	C4	lymphocyte proliferation	1.93699e-08	12.7907
GO:0061900	C4	glial cell activation	2.08337e-08	6.97674
GO:0032943...378	C4	mononuclear cell proliferation	2.27051e-08	12.7907
GO:0031341...379	C4	regulation of cell killing	2.35529e-08	9.30233
GO:0045765...380	C4	regulation of angiogenesis	2.75287e-08	11.6279
GO:1901342...381	C4	regulation of vasculature development	3.10934e-08	11.6279
GO:0070663...382	C4	regulation of leukocyte proliferation	3.30241e-08	11.6279
GO:0007162...383	C4	negative regulation of cell adhesion	3.50599e-08	11.6279
GO:1903037...384	C4	regulation of leukocyte cell-cell adhesion	3.59955e-08	12.7907
GO:0002824...385	C4	positive regulation of adaptive immune response based on somatic recombination of immune receptors built from immunoglobulin superfamily domains	3.63624e-08	9.30233
GO:0002700...386	C4	regulation of production of molecular mediator of immune response	3.70212e-08	10.4651
GO:0050727...387	C4	regulation of inflammatory response	3.97546e-08	12.7907
GO:0042116...388	C4	macrophage activation	4.83282e-08	8.13953
GO:0002367...389	C4	cytokine production involved in immune response	6.24755e-08	9.30233
GO:0042742...390	C4	defense response to bacterium	6.28222e-08	12.7907
GO:0002520...391	C4	immune system development	7.93628e-08	10.4651
GO:0050851...392	C4	antigen receptor-mediated signaling pathway	8.07088e-08	9.30233
GO:0002709...393	C4	regulation of T cell mediated immunity	8.20345e-08	8.13953
GO:0001909...394	C4	leukocyte mediated cytotoxicity	8.41542e-08	9.30233
GO:1903706...395	C4	regulation of hemopoiesis	1.0383e-07	12.7907
GO:0022409...396	C4	positive regulation of cell-cell adhesion	1.04232e-07	11.6279
GO:0032649...397	C4	regulation of type II interferon production	1.08132e-07	8.13953
GO:0014002	C4	astrocyte development	1.10444e-07	5.81395
GO:0042098...399	C4	T cell proliferation	1.16823e-07	10.4651
GO:0071674...400	C4	mononuclear cell migration	1.47456e-07	9.30233
GO:0050900...401	C5	leukocyte migration	8.31051e-26	32.8571
GO:0030595...402	C5	leukocyte chemotaxis	2.94299e-22	25.7143
GO:0097529...403	C5	myeloid leukocyte migration	7.69823e-22	25.7143
GO:0060326...404	C5	cell chemotaxis	2.95271e-21	27.1429
GO:0071621...405	C5	granulocyte chemotaxis	1.83287e-19	20
GO:0019221...406	C5	cytokine-mediated signaling pathway	9.50866e-19	27.1429
GO:0006935...407	C5	chemotaxis	1.55175e-18	27.1429
GO:0042330...408	C5	taxis	1.68151e-18	27.1429
GO:0097530...409	C5	granulocyte migration	3.89899e-18	20
GO:0070661...410	C5	leukocyte proliferation	8.37299e-18	25.7143
GO:0007159...411	C5	leukocyte cell-cell adhesion	2.03617e-17	25.7143
GO:0030217...412	C5	T cell differentiation	1.26752e-16	22.8571
GO:0045058	C5	T cell selection	1.69574e-16	14.2857
GO:0032943...414	C5	mononuclear cell proliferation	1.09822e-15	22.8571
GO:0030098...415	C5	lymphocyte differentiation	1.81843e-15	24.2857
GO:0030593...416	C5	neutrophil chemotaxis	2.61765e-15	15.7143
GO:0046651...417	C5	lymphocyte proliferation	1.94435e-14	21.4286
GO:1990266...418	C5	neutrophil migration	3.35099e-14	15.7143
GO:1903037...419	C5	regulation of leukocyte cell-cell adhesion	4.71084e-14	21.4286
GO:0050863...420	C5	regulation of T cell activation	5.42989e-14	21.4286
GO:0071674...421	C5	mononuclear cell migration	6.12472e-14	17.1429
GO:0045061	C5	thymic T cell selection	4.09345e-13	10
GO:0042098...423	C5	T cell proliferation	2.28521e-12	17.1429
GO:0022409...424	C5	positive regulation of cell-cell adhesion	2.85176e-12	18.5714
GO:1902105...425	C5	regulation of leukocyte differentiation	3.90894e-12	18.5714
GO:0002460...426	C5	adaptive immune response based on somatic recombination of immune receptors built from immunoglobulin superfamily domains	1.13049e-11	20
GO:0002685...427	C5	regulation of leukocyte migration	2.15962e-11	15.7143
GO:0002520...428	C5	immune system development	3.16289e-11	15.7143
GO:1903706...429	C5	regulation of hemopoiesis	5.98823e-11	18.5714
GO:0001776...430	C5	leukocyte homeostasis	6.12982e-11	12.8571
GO:0002697...431	C5	regulation of immune effector process	1.04757e-10	18.5714
GO:0071887...432	C5	leukocyte apoptotic process	1.60724e-10	12.8571
GO:0033077	C5	T cell differentiation in thymus	1.8183e-10	11.4286
GO:0048872...434	C5	homeostasis of number of cells	2.23638e-10	17.1429
GO:0070663...435	C5	regulation of leukocyte proliferation	2.48279e-10	15.7143
GO:0001818...436	C5	negative regulation of cytokine production	2.56808e-10	15.7143
GO:0002687...437	C5	positive regulation of leukocyte migration	4.44633e-10	12.8571
GO:0002696...438	C5	positive regulation of leukocyte activation	5.2198e-10	17.1429
GO:0043368	C5	positive T cell selection	6.833e-10	8.57143
GO:0050867...440	C5	positive regulation of cell activation	9.16021e-10	17.1429
GO:0051251...441	C5	positive regulation of lymphocyte activation	1.32594e-09	15.7143
GO:0002688...442	C5	regulation of leukocyte chemotaxis	1.5332e-09	11.4286
GO:0002695...443	C5	negative regulation of leukocyte activation	1.7852e-09	12.8571
GO:0048245	C5	eosinophil chemotaxis	1.84109e-09	7.14286
GO:0022408...445	C5	negative regulation of cell-cell adhesion	2.02691e-09	12.8571
GO:0032944...446	C5	regulation of mononuclear cell proliferation	2.07483e-09	14.2857
GO:0050852	C5	T cell receptor signaling pathway	2.15479e-09	11.4286
GO:0050864...448	C5	regulation of B cell activation	2.82901e-09	11.4286
GO:0046631...449	C5	alpha-beta T cell activation	3.30584e-09	12.8571
GO:0050866...450	C5	negative regulation of cell activation	3.86697e-09	12.8571
GO:0072677	C5	eosinophil migration	4.56449e-09	7.14286
GO:0042113...452	C5	B cell activation	5.32372e-09	14.2857
GO:0006959...453	C5	humoral immune response	8.71228e-09	14.2857
GO:0002690...454	C5	positive regulation of leukocyte chemotaxis	1.00202e-08	10
GO:0002821...455	C5	positive regulation of adaptive immune response	1.01163e-08	11.4286
GO:0051250...456	C5	negative regulation of lymphocyte activation	1.01163e-08	11.4286
GO:0002819...457	C5	regulation of adaptive immune response	1.03655e-08	12.8571
GO:0072676...458	C5	lymphocyte migration	1.06678e-08	10
GO:0002548...459	C5	monocyte chemotaxis	1.19927e-08	8.57143
GO:0071622	C5	regulation of granulocyte chemotaxis	1.19927e-08	8.57143
GO:0050851...461	C5	antigen receptor-mediated signaling pathway	1.56594e-08	11.4286
GO:0032946...462	C5	positive regulation of mononuclear cell proliferation	1.70375e-08	11.4286
GO:0071356...463	C5	cellular response to tumor necrosis factor	1.70375e-08	11.4286
GO:0070098...464	C5	chemokine-mediated signaling pathway	1.8857e-08	8.57143
GO:0031294	C5	lymphocyte costimulation	1.90207e-08	7.14286
GO:0030099...466	C5	myeloid cell differentiation	2.12697e-08	15.7143
GO:0050870...467	C5	positive regulation of T cell activation	2.3459e-08	12.8571
GO:0032649...468	C5	regulation of type II interferon production	2.55691e-08	10
GO:0002449...469	C5	lymphocyte mediated immunity	2.57066e-08	15.7143
GO:0071624	C5	positive regulation of granulocyte chemotaxis	2.96293e-08	7.14286
GO:0001906...471	C5	cell killing	3.08773e-08	12.8571
GO:0050670...472	C5	regulation of lymphocyte proliferation	3.08773e-08	12.8571
GO:0045060	C5	negative thymic T cell selection	3.105e-08	5.71429
GO:0035710...474	C5	CD4-positive, alpha-beta T cell activation	3.16912e-08	10
GO:0070665...475	C5	positive regulation of leukocyte proliferation	3.237e-08	11.4286
GO:0034612...476	C5	response to tumor necrosis factor	3.7683e-08	11.4286
GO:0043383	C5	negative T cell selection	4.22635e-08	5.71429
GO:1990868...478	C5	response to chemokine	4.24045e-08	8.57143
GO:1990869...479	C5	cellular response to chemokine	4.24045e-08	8.57143
GO:2000514...480	C5	regulation of CD4-positive, alpha-beta T cell activation	4.24045e-08	8.57143
GO:0019722...481	C5	calcium-mediated signaling	5.05982e-08	11.4286
GO:1903039...482	C5	positive regulation of leukocyte cell-cell adhesion	5.06249e-08	12.8571
GO:0032609...483	C5	type II interferon production	5.26476e-08	10
GO:0046634...484	C5	regulation of alpha-beta T cell activation	6.69039e-08	10
GO:0007162...485	C5	negative regulation of cell adhesion	7.05065e-08	12.8571
GO:0045619...486	C5	regulation of lymphocyte differentiation	7.19614e-08	11.4286
GO:0043491...487	C5	phosphatidylinositol 3-kinase/protein kinase B signal transduction	7.44094e-08	12.8571
GO:0002440...488	C5	production of molecular mediator of immune response	7.71412e-08	14.2857
GO:0042129...489	C5	regulation of T cell proliferation	7.97194e-08	11.4286
GO:0010721	C5	negative regulation of cell development	8.7272e-08	12.8571
GO:1903038...491	C5	negative regulation of leukocyte cell-cell adhesion	9.22483e-08	10
GO:0002699...492	C5	positive regulation of immune effector process	9.4401e-08	12.8571
GO:0002757...493	C5	immune response-activating signaling pathway	1.06444e-07	14.2857
GO:0002700...494	C5	regulation of production of molecular mediator of immune response	1.07465e-07	11.4286
GO:0002822...495	C5	regulation of adaptive immune response based on somatic recombination of immune receptors built from immunoglobulin superfamily domains	1.07465e-07	11.4286
GO:0002366...496	C5	leukocyte activation involved in immune response	1.13041e-07	12.8571
GO:0002263...497	C5	cell activation involved in immune response	1.25071e-07	12.8571
GO:0002764...498	C5	immune response-regulating signaling pathway	1.31057e-07	14.2857
GO:0050920...499	C5	regulation of chemotaxis	1.34438e-07	11.4286
GO:0050921...500	C5	positive regulation of chemotaxis	1.54528e-07	10
GO:0002697...501	C6	regulation of immune effector process	5.94646e-28	35.1351
GO:0002460...502	C6	adaptive immune response based on somatic recombination of immune receptors built from immunoglobulin superfamily domains	5.063e-26	33.7838
GO:0070661...503	C6	leukocyte proliferation	5.12411e-23	29.7297
GO:0070663...504	C6	regulation of leukocyte proliferation	9.36445e-23	27.027
GO:0002703...505	C6	regulation of leukocyte mediated immunity	9.98352e-23	27.027
GO:0050867...506	C6	positive regulation of cell activation	2.15719e-22	29.7297
GO:0002449...507	C6	lymphocyte mediated immunity	1.07945e-21	29.7297
GO:0002696...508	C6	positive regulation of leukocyte activation	2.10417e-21	28.3784
GO:0046651...509	C6	lymphocyte proliferation	5.24728e-21	27.027
GO:0032943...510	C6	mononuclear cell proliferation	7.13994e-21	27.027
GO:0002699...511	C6	positive regulation of immune effector process	7.16461e-21	25.6757
GO:0050670...512	C6	regulation of lymphocyte proliferation	2.14994e-20	24.3243
GO:0032944...513	C6	regulation of mononuclear cell proliferation	2.76137e-20	24.3243
GO:0051251...514	C6	positive regulation of lymphocyte activation	6.70743e-20	25.6757
GO:0007159...515	C6	leukocyte cell-cell adhesion	1.10621e-19	27.027
GO:0019221...516	C6	cytokine-mediated signaling pathway	1.2614e-19	27.027
GO:0050863...517	C6	regulation of T cell activation	5.60138e-19	25.6757
GO:0001906...518	C6	cell killing	7.22153e-19	22.973
GO:0045088...519	C6	regulation of innate immune response	7.93671e-18	25.6757
GO:0042098...520	C6	T cell proliferation	8.97283e-18	21.6216
GO:1903037...521	C6	regulation of leukocyte cell-cell adhesion	1.16032e-17	24.3243
GO:0046631...522	C6	alpha-beta T cell activation	1.36166e-17	20.2703
GO:0002367...523	C6	cytokine production involved in immune response	2.23436e-17	18.9189
GO:0032635...524	C6	interleukin-6 production	3.06214e-17	18.9189
GO:0002700...525	C6	regulation of production of molecular mediator of immune response	3.65601e-17	20.2703
GO:0002822...526	C6	regulation of adaptive immune response based on somatic recombination of immune receptors built from immunoglobulin superfamily domains	3.65601e-17	20.2703
GO:0002706...527	C6	regulation of lymphocyte mediated immunity	5.00697e-17	20.2703
GO:0002819...528	C6	regulation of adaptive immune response	9.76593e-17	20.2703
GO:0045089...529	C6	positive regulation of innate immune response	1.0648e-16	22.973
GO:0002718...530	C6	regulation of cytokine production involved in immune response	1.44343e-16	17.5676
GO:0030098...531	C6	lymphocyte differentiation	2.59859e-16	24.3243
GO:0050727...532	C6	regulation of inflammatory response	3.15093e-16	22.973
GO:0002833...533	C6	positive regulation of response to biotic stimulus	3.41473e-16	22.973
GO:0032640...534	C6	tumor necrosis factor production	5.35043e-16	18.9189
GO:0032675...535	C6	regulation of interleukin-6 production	6.14117e-16	17.5676
GO:0071706...536	C6	tumor necrosis factor superfamily cytokine production	6.44983e-16	18.9189
GO:0022409...537	C6	positive regulation of cell-cell adhesion	6.50137e-16	21.6216
GO:0042129...538	C6	regulation of T cell proliferation	6.86036e-16	18.9189
GO:0032760...539	C6	positive regulation of tumor necrosis factor production	2.28108e-15	16.2162
GO:1903557...540	C6	positive regulation of tumor necrosis factor superfamily cytokine production	2.7022e-15	16.2162
GO:0032656	C6	regulation of interleukin-13 production	2.92672e-15	12.1622
GO:0002705...542	C6	positive regulation of leukocyte mediated immunity	3.35864e-15	17.5676
GO:0032616	C6	interleukin-13 production	3.61256e-15	12.1622
GO:0070665...544	C6	positive regulation of leukocyte proliferation	4.65406e-15	17.5676
GO:0032102...545	C6	negative regulation of response to external stimulus	4.81448e-15	22.973
GO:0031341...546	C6	regulation of cell killing	7.10649e-15	16.2162
GO:0002720...547	C6	positive regulation of cytokine production involved in immune response	7.47577e-15	14.8649
GO:0030217...548	C6	T cell differentiation	7.88504e-15	20.2703
GO:0050870...549	C6	positive regulation of T cell activation	1.08873e-14	18.9189
GO:0032680...550	C6	regulation of tumor necrosis factor production	1.11045e-14	17.5676
GO:0002440...551	C6	production of molecular mediator of immune response	1.12081e-14	21.6216
GO:1903555...552	C6	regulation of tumor necrosis factor superfamily cytokine production	1.32751e-14	17.5676
GO:0002702...553	C6	positive regulation of production of molecular mediator of immune response	1.99711e-14	16.2162
GO:0002764...554	C6	immune response-regulating signaling pathway	2.70967e-14	21.6216
GO:0032673	C6	regulation of interleukin-4 production	3.25121e-14	12.1622
GO:1903039...556	C6	positive regulation of leukocyte cell-cell adhesion	3.74091e-14	18.9189
GO:0032633	C6	interleukin-4 production	1.08849e-13	12.1622
GO:0002366...558	C6	leukocyte activation involved in immune response	1.36026e-13	18.9189
GO:0002263...559	C6	cell activation involved in immune response	1.60056e-13	18.9189
GO:0031343...560	C6	positive regulation of cell killing	3.25029e-13	13.5135
GO:0002757...561	C6	immune response-activating signaling pathway	3.48652e-13	20.2703
GO:0048661...562	C6	positive regulation of smooth muscle cell proliferation	3.88641e-13	13.5135
GO:0002456...563	C6	T cell mediated immunity	4.61241e-13	14.8649
GO:0050729...564	C6	positive regulation of inflammatory response	5.26687e-13	14.8649
GO:0002708...565	C6	positive regulation of lymphocyte mediated immunity	6.40661e-13	14.8649
GO:0002709...566	C6	regulation of T cell mediated immunity	7.0849e-13	13.5135
GO:0032753	C6	positive regulation of interleukin-4 production	8.62318e-13	10.8108
GO:0050671...568	C6	positive regulation of lymphocyte proliferation	1.43785e-12	14.8649
GO:0001909...569	C6	leukocyte mediated cytotoxicity	1.61944e-12	14.8649
GO:0032946...570	C6	positive regulation of mononuclear cell proliferation	1.71778e-12	14.8649
GO:0002520...571	C6	immune system development	2.67518e-12	16.2162
GO:0002237...572	C6	response to molecule of bacterial origin	3.23563e-12	18.9189
GO:0042742...573	C6	defense response to bacterium	4.29452e-12	18.9189
GO:0046634...574	C6	regulation of alpha-beta T cell activation	4.33377e-12	13.5135
GO:0071216...575	C6	cellular response to biotic stimulus	5.03447e-12	17.5676
GO:1902105...576	C6	regulation of leukocyte differentiation	8.23788e-12	17.5676
GO:0061082...577	C6	myeloid leukocyte cytokine production	9.2556e-12	10.8108
GO:0045860...578	C6	positive regulation of protein kinase activity	1.01104e-11	17.5676
GO:0032736	C6	positive regulation of interleukin-13 production	1.13348e-11	9.45946
GO:0002768...580	C6	immune response-regulating cell surface receptor signaling pathway	1.23283e-11	16.2162
GO:0045619...581	C6	regulation of lymphocyte differentiation	1.29561e-11	14.8649
GO:0032755...582	C6	positive regulation of interleukin-6 production	1.38436e-11	12.1622
GO:0002824...583	C6	positive regulation of adaptive immune response based on somatic recombination of immune receptors built from immunoglobulin superfamily domains	1.562e-11	13.5135
GO:0032642...584	C6	regulation of chemokine production	1.75706e-11	12.1622
GO:0042267	C6	natural killer cell mediated cytotoxicity	1.89962e-11	12.1622
GO:0002228...586	C6	natural killer cell mediated immunity	2.39051e-11	12.1622
GO:0071222...587	C6	cellular response to lipopolysaccharide	2.45904e-11	16.2162
GO:0002821...588	C6	positive regulation of adaptive immune response	2.49284e-11	13.5135
GO:0050900...589	C6	leukocyte migration	2.59309e-11	17.5676
GO:0032496...590	C6	response to lipopolysaccharide	2.84633e-11	17.5676
GO:0032814	C6	regulation of natural killer cell activation	3.13774e-11	10.8108
GO:0042113...592	C6	B cell activation	3.29708e-11	16.2162
GO:0071347...593	C6	cellular response to interleukin-1	3.47453e-11	10.8108
GO:0071219...594	C6	cellular response to molecule of bacterial origin	3.54354e-11	16.2162
GO:0032602...595	C6	chemokine production	3.71886e-11	12.1622
GO:0002673	C6	regulation of acute inflammatory response	3.84233e-11	10.8108
GO:0031348	C6	negative regulation of defense response	4.70553e-11	16.2162
GO:0070498...598	C6	interleukin-1-mediated signaling pathway	5.07413e-11	8.10811
GO:0035710...599	C6	CD4-positive, alpha-beta T cell activation	5.28524e-11	12.1622
GO:0032722...600	C6	positive regulation of chemokine production	5.67383e-11	10.8108
GO:0050900...601	C7	leukocyte migration	3.78138e-20	28.3582
GO:0070661...602	C7	leukocyte proliferation	3.51948e-18	26.8657
GO:0002687...603	C7	positive regulation of leukocyte migration	4.2374e-18	20.8955
GO:0007159...604	C7	leukocyte cell-cell adhesion	8.57756e-18	26.8657
GO:0002685...605	C7	regulation of leukocyte migration	1.63268e-17	22.3881
GO:0032944...606	C7	regulation of mononuclear cell proliferation	4.67983e-15	20.8955
GO:0019221...607	C7	cytokine-mediated signaling pathway	5.00159e-15	23.8806
GO:0006935...608	C7	chemotaxis	7.52115e-15	23.8806
GO:0042330...609	C7	taxis	8.04147e-15	23.8806
GO:0002697...610	C7	regulation of immune effector process	1.0825e-14	23.8806
GO:0030595...611	C7	leukocyte chemotaxis	1.10386e-14	19.403
GO:0032943...612	C7	mononuclear cell proliferation	1.21255e-14	22.3881
GO:0070663...613	C7	regulation of leukocyte proliferation	1.34078e-14	20.8955
GO:1903037...614	C7	regulation of leukocyte cell-cell adhesion	2.34609e-14	22.3881
GO:0050863...615	C7	regulation of T cell activation	2.70525e-14	22.3881
GO:0050670...616	C7	regulation of lymphocyte proliferation	1.05066e-13	19.403
GO:0042129...617	C7	regulation of T cell proliferation	1.69415e-13	17.9104
GO:0046651...618	C7	lymphocyte proliferation	2.11673e-13	20.8955
GO:0045766...619	C7	positive regulation of angiogenesis	4.32483e-13	16.4179
GO:1904018...620	C7	positive regulation of vasculature development	4.32483e-13	16.4179
GO:0042088	C7	T-helper 1 type immune response	4.42908e-13	11.9403
GO:0097529...622	C7	myeloid leukocyte migration	6.13098e-13	17.9104
GO:0060326...623	C7	cell chemotaxis	6.74254e-13	19.403
GO:0042098...624	C7	T cell proliferation	1.3205e-12	17.9104
GO:0022409...625	C7	positive regulation of cell-cell adhesion	1.57553e-12	19.403
GO:1903039...626	C7	positive regulation of leukocyte cell-cell adhesion	5.10743e-12	17.9104
GO:0045765...627	C7	regulation of angiogenesis	5.95305e-12	17.9104
GO:0002460...628	C7	adaptive immune response based on somatic recombination of immune receptors built from immunoglobulin superfamily domains	5.99728e-12	20.8955
GO:1901342...629	C7	regulation of vasculature development	6.92404e-12	17.9104
GO:0002822...630	C7	regulation of adaptive immune response based on somatic recombination of immune receptors built from immunoglobulin superfamily domains	7.3524e-12	16.4179
GO:0002703...631	C7	regulation of leukocyte mediated immunity	7.74437e-12	17.9104
GO:0050920...632	C7	regulation of chemotaxis	1.00841e-11	16.4179
GO:0002819...633	C7	regulation of adaptive immune response	1.4928e-11	16.4179
GO:0032946...634	C7	positive regulation of mononuclear cell proliferation	1.73082e-11	14.9254
GO:0002696...635	C7	positive regulation of leukocyte activation	1.90521e-11	19.403
GO:0071674...636	C7	mononuclear cell migration	3.37741e-11	14.9254
GO:0050867...637	C7	positive regulation of cell activation	3.52763e-11	19.403
GO:0070665...638	C7	positive regulation of leukocyte proliferation	3.91495e-11	14.9254
GO:0032609...639	C7	type II interferon production	4.0803e-11	13.4328
GO:0050870...640	C7	positive regulation of T cell activation	4.12339e-11	16.4179
GO:0051251...641	C7	positive regulation of lymphocyte activation	4.72638e-11	17.9104
GO:0001818...642	C7	negative regulation of cytokine production	1.56989e-10	16.4179
GO:0002548...643	C7	monocyte chemotaxis	1.63551e-10	10.4478
GO:0002456...644	C7	T cell mediated immunity	1.67086e-10	13.4328
GO:0050921...645	C7	positive regulation of chemotaxis	1.67086e-10	13.4328
GO:0097530...646	C7	granulocyte migration	1.86052e-10	13.4328
GO:0002690...647	C7	positive regulation of leukocyte chemotaxis	1.98551e-10	11.9403
GO:0050671...648	C7	positive regulation of lymphocyte proliferation	4.19866e-10	13.4328
GO:0002709...649	C7	regulation of T cell mediated immunity	4.24426e-10	11.9403
GO:0050730...650	C7	regulation of peptidyl-tyrosine phosphorylation	5.77928e-10	14.9254
GO:0032649...651	C7	regulation of type II interferon production	5.85454e-10	11.9403
GO:0002286...652	C7	T cell activation involved in immune response	7.05568e-10	11.9403
GO:0071675	C7	regulation of mononuclear cell migration	7.05568e-10	11.9403
GO:2000514...654	C7	regulation of CD4-positive, alpha-beta T cell activation	7.26189e-10	10.4478
GO:0035710...655	C7	CD4-positive, alpha-beta T cell activation	7.50093e-10	11.9403
GO:0071677...656	C7	positive regulation of mononuclear cell migration	8.65915e-10	10.4478
GO:0050918	C7	positive chemotaxis	9.38223e-10	8.95522
GO:0071621...658	C7	granulocyte chemotaxis	9.53483e-10	11.9403
GO:0002688...659	C7	regulation of leukocyte chemotaxis	1.07199e-09	11.9403
GO:0150076...660	C7	neuroinflammatory response	1.1181e-09	10.4478
GO:0050868	C7	negative regulation of T cell activation	1.1359e-09	11.9403
GO:1990266...662	C7	neutrophil migration	1.1359e-09	11.9403
GO:0002695...663	C7	negative regulation of leukocyte activation	1.19556e-09	13.4328
GO:0042102...664	C7	positive regulation of T cell proliferation	1.27367e-09	11.9403
GO:0032729...665	C7	positive regulation of type II interferon production	1.31887e-09	10.4478
GO:0022408...666	C7	negative regulation of cell-cell adhesion	1.35781e-09	13.4328
GO:0046634...667	C7	regulation of alpha-beta T cell activation	1.77751e-09	11.9403
GO:0046631...668	C7	alpha-beta T cell activation	2.21705e-09	13.4328
GO:1903038...669	C7	negative regulation of leukocyte cell-cell adhesion	2.57593e-09	11.9403
GO:0050866...670	C7	negative regulation of cell activation	2.59434e-09	13.4328
GO:0007162...671	C7	negative regulation of cell adhesion	2.94755e-09	14.9254
GO:0051092...672	C7	positive regulation of NF-kappaB transcription factor activity	3.00337e-09	11.9403
GO:0043370	C7	regulation of CD4-positive, alpha-beta T cell differentiation	3.27936e-09	8.95522
GO:0043367...674	C7	CD4-positive, alpha-beta T cell differentiation	3.2875e-09	10.4478
GO:0018108...675	C7	peptidyl-tyrosine phosphorylation	3.63751e-09	14.9254
GO:0018212...676	C7	peptidyl-tyrosine modification	3.85931e-09	14.9254
GO:0002706...677	C7	regulation of lymphocyte mediated immunity	4.72782e-09	13.4328
GO:0030593...678	C7	neutrophil chemotaxis	6.88795e-09	10.4478
GO:0051250...679	C7	negative regulation of lymphocyte activation	7.09739e-09	11.9403
GO:0048661...680	C7	positive regulation of smooth muscle cell proliferation	9.39778e-09	10.4478
GO:0031589	C7	cell-substrate adhesion	1.29534e-08	14.9254
GO:0002825	C7	regulation of T-helper 1 type immune response	1.30014e-08	7.46269
GO:0050731...683	C7	positive regulation of peptidyl-tyrosine phosphorylation	1.35597e-08	11.9403
GO:0002449...684	C7	lymphocyte mediated immunity	1.59797e-08	16.4179
GO:0002274...685	C7	myeloid leukocyte activation	1.73553e-08	13.4328
GO:0033002	C7	muscle cell proliferation	1.73553e-08	13.4328
GO:0002705...687	C7	positive regulation of leukocyte mediated immunity	1.87345e-08	11.9403
GO:0042093	C7	T-helper cell differentiation	2.02471e-08	8.95522
GO:0001906...689	C7	cell killing	2.08339e-08	13.4328
GO:0002294	C7	CD4-positive, alpha-beta T cell differentiation involved in immune response	2.19679e-08	8.95522
GO:0046637	C7	regulation of alpha-beta T cell differentiation	2.19679e-08	8.95522
GO:0002293	C7	alpha-beta T cell differentiation involved in immune response	2.38077e-08	8.95522
GO:1901224...693	C7	positive regulation of non-canonical NF-kappaB signal transduction	2.38077e-08	8.95522
GO:0002287	C7	alpha-beta T cell activation involved in immune response	2.57729e-08	8.95522
GO:0046632...695	C7	alpha-beta T cell differentiation	3.33282e-08	10.4478
GO:0071347...696	C7	cellular response to interleukin-1	3.50241e-08	8.95522
GO:0050727...697	C7	regulation of inflammatory response	3.66637e-08	14.9254
GO:0002292	C7	T cell differentiation involved in immune response	4.05865e-08	8.95522
GO:0002237...699	C7	response to molecule of bacterial origin	4.59131e-08	14.9254
GO:0032733	C7	positive regulation of interleukin-10 production	5.17967e-08	7.46269
GO:0045088...701	C8	regulation of innate immune response	5.32761e-20	29.4118
GO:0071216...702	C8	cellular response to biotic stimulus	1.42456e-19	26.4706
GO:0002221...703	C8	pattern recognition receptor signaling pathway	1.92909e-19	23.5294
GO:0002758...704	C8	innate immune response-activating signaling pathway	4.05776e-19	23.5294
GO:0045089...705	C8	positive regulation of innate immune response	8.19562e-19	26.4706
GO:0002833...706	C8	positive regulation of response to biotic stimulus	2.84618e-18	26.4706
GO:0002218...707	C8	activation of innate immune response	3.90121e-18	23.5294
GO:0002757...708	C8	immune response-activating signaling pathway	8.70932e-18	26.4706
GO:0002764...709	C8	immune response-regulating signaling pathway	1.29387e-17	26.4706
GO:0019221...710	C8	cytokine-mediated signaling pathway	1.29387e-17	26.4706
GO:0009615...711	C8	response to virus	2.66577e-17	25
GO:0002753	C8	cytosolic pattern recognition receptor signaling pathway	2.87792e-17	19.1176
GO:0030522	C8	intracellular receptor signaling pathway	1.25635e-15	22.0588
GO:0071222...714	C8	cellular response to lipopolysaccharide	1.6001e-14	20.5882
GO:0071219...715	C8	cellular response to molecule of bacterial origin	2.46815e-14	20.5882
GO:0051607...716	C8	defense response to virus	3.17941e-14	20.5882
GO:0140546...717	C8	defense response to symbiont	3.31487e-14	20.5882
GO:0007249	C8	canonical NF-kappaB signal transduction	3.43928e-14	19.1176
GO:0002460...719	C8	adaptive immune response based on somatic recombination of immune receptors built from immunoglobulin superfamily domains	4.48119e-13	22.0588
GO:0032496...720	C8	response to lipopolysaccharide	4.90653e-13	20.5882
GO:0002237...721	C8	response to molecule of bacterial origin	9.46606e-13	20.5882
GO:0070661...722	C8	leukocyte proliferation	1.07523e-12	20.5882
GO:0043122	C8	regulation of canonical NF-kappaB signal transduction	3.5062e-12	16.1765
GO:0032943...724	C8	mononuclear cell proliferation	6.2918e-12	19.1176
GO:0032755...725	C8	positive regulation of interleukin-6 production	6.29391e-12	13.2353
GO:0032677...726	C8	regulation of interleukin-8 production	9.1612e-12	11.7647
GO:0032637...727	C8	interleukin-8 production	1.02201e-11	11.7647
GO:0018108...728	C8	peptidyl-tyrosine phosphorylation	1.24817e-11	17.6471
GO:0018212...729	C8	peptidyl-tyrosine modification	1.34135e-11	17.6471
GO:0002366...730	C8	leukocyte activation involved in immune response	1.84387e-11	17.6471
GO:0002263...731	C8	cell activation involved in immune response	2.11773e-11	17.6471
GO:0140888...732	C8	interferon-mediated signaling pathway	2.3282e-11	11.7647
GO:0043254	C8	regulation of protein-containing complex assembly	2.68049e-11	19.1176
GO:0032479	C8	regulation of type I interferon production	3.38212e-11	13.2353
GO:0032606	C8	type I interferon production	4.68338e-11	13.2353
GO:0002697...736	C8	regulation of immune effector process	7.13192e-11	19.1176
GO:0043123	C8	positive regulation of canonical NF-kappaB signal transduction	7.24101e-11	13.2353
GO:0032757...738	C8	positive regulation of interleukin-8 production	7.96267e-11	10.2941
GO:0051092...739	C8	positive regulation of NF-kappaB transcription factor activity	1.16088e-10	13.2353
GO:0032655...740	C8	regulation of interleukin-12 production	1.45172e-10	10.2941
GO:0070663...741	C8	regulation of leukocyte proliferation	1.79316e-10	16.1765
GO:0032615...742	C8	interleukin-12 production	1.81998e-10	10.2941
GO:1903037...743	C8	regulation of leukocyte cell-cell adhesion	1.85998e-10	17.6471
GO:0050727...744	C8	regulation of inflammatory response	2.07988e-10	17.6471
GO:0043331	C8	response to dsRNA	2.26504e-10	10.2941
GO:0002224...746	C8	toll-like receptor signaling pathway	2.5203e-10	10.2941
GO:0032675...747	C8	regulation of interleukin-6 production	2.92195e-10	13.2353
GO:0032635...748	C8	interleukin-6 production	4.58468e-10	13.2353
GO:0007159...749	C8	leukocyte cell-cell adhesion	5.40866e-10	17.6471
GO:0038061	C8	non-canonical NF-kappaB signal transduction	7.03856e-10	11.7647
GO:1901652	C8	response to peptide	8.25382e-10	17.6471
GO:0032481	C8	positive regulation of type I interferon production	1.24347e-09	10.2941
GO:0030098...753	C8	lymphocyte differentiation	1.39198e-09	17.6471
GO:0002449...754	C8	lymphocyte mediated immunity	1.49182e-09	17.6471
GO:0046651...755	C8	lymphocyte proliferation	1.50196e-09	16.1765
GO:0032944...756	C8	regulation of mononuclear cell proliferation	1.54778e-09	14.7059
GO:0032760...757	C8	positive regulation of tumor necrosis factor production	1.70134e-09	11.7647
GO:1903557...758	C8	positive regulation of tumor necrosis factor superfamily cytokine production	1.89957e-09	11.7647
GO:0010506	C8	regulation of autophagy	2.1442e-09	14.7059
GO:0032728	C8	positive regulation of interferon-beta production	2.53616e-09	8.82353
GO:0098586...761	C8	cellular response to virus	3.20559e-09	8.82353
GO:0042113...762	C8	B cell activation	3.97888e-09	14.7059
GO:0002440...763	C8	production of molecular mediator of immune response	4.43354e-09	16.1765
GO:0002699...764	C8	positive regulation of immune effector process	4.75115e-09	14.7059
GO:0032731	C8	positive regulation of interleukin-1 beta production	4.98682e-09	8.82353
GO:0051090	C8	regulation of DNA-binding transcription factor activity	5.77494e-09	16.1765
GO:0032727	C8	positive regulation of interferon-alpha production	5.85945e-09	7.35294
GO:0043330	C8	response to exogenous dsRNA	6.14552e-09	8.82353
GO:0060907	C8	positive regulation of macrophage cytokine production	8.46537e-09	7.35294
GO:0002367...770	C8	cytokine production involved in immune response	9.56323e-09	11.7647
GO:0007254	C8	JNK cascade	1.09e-08	11.7647
GO:1904415	C8	regulation of xenophagy	1.36938e-08	5.88235
GO:1904417	C8	positive regulation of xenophagy	1.36938e-08	5.88235
GO:0032647	C8	regulation of interferon-alpha production	1.40219e-08	7.35294
GO:0051091	C8	positive regulation of DNA-binding transcription factor activity	1.40364e-08	13.2353
GO:0061082...776	C8	myeloid leukocyte cytokine production	1.44736e-08	8.82353
GO:0032732	C8	positive regulation of interleukin-1 production	1.58014e-08	8.82353
GO:0032608	C8	interferon-beta production	1.87599e-08	8.82353
GO:0032648	C8	regulation of interferon-beta production	1.87599e-08	8.82353
GO:0034340...780	C8	response to type I interferon	2.04024e-08	8.82353
GO:0043405	C8	regulation of MAP kinase activity	2.11093e-08	11.7647
GO:0032607	C8	interferon-alpha production	2.21517e-08	7.35294
GO:0001906...783	C8	cell killing	2.38054e-08	13.2353
GO:0050670...784	C8	regulation of lymphocyte proliferation	2.38054e-08	13.2353
GO:0043406	C8	positive regulation of MAP kinase activity	2.44873e-08	10.2941
GO:0071902	C8	positive regulation of protein serine/threonine kinase activity	2.5651e-08	11.7647
GO:1901224...787	C8	positive regulation of non-canonical NF-kappaB signal transduction	2.60575e-08	8.82353
GO:0007259...788	C8	receptor signaling pathway via JAK-STAT	3.21926e-08	11.7647
GO:1903039...789	C8	positive regulation of leukocyte cell-cell adhesion	3.90715e-08	13.2353
GO:0050863...790	C8	regulation of T cell activation	4.24449e-08	14.7059
GO:0032680...791	C8	regulation of tumor necrosis factor production	4.31188e-08	11.7647
GO:0097696...792	C8	receptor signaling pathway via STAT	4.31188e-08	11.7647
GO:1903555...793	C8	regulation of tumor necrosis factor superfamily cytokine production	4.79698e-08	11.7647
GO:0001818...794	C8	negative regulation of cytokine production	5.29984e-08	13.2353
GO:0002703...795	C8	regulation of leukocyte mediated immunity	5.29984e-08	13.2353
GO:0032640...796	C8	tumor necrosis factor production	5.51642e-08	11.7647
GO:0061081	C8	positive regulation of myeloid leukocyte cytokine production involved in immune response	5.58463e-08	7.35294
GO:0033674...798	C8	positive regulation of kinase activity	5.93231e-08	14.7059
GO:0010821	C8	regulation of mitochondrion organization	5.99126e-08	10.2941
GO:0071706...800	C8	tumor necrosis factor superfamily cytokine production	6.11525e-08	11.7647
GO:0019221...801	C9	cytokine-mediated signaling pathway	1.05338e-18	30
GO:0002697...802	C9	regulation of immune effector process	6.64941e-17	28.3333
GO:0071621...803	C9	granulocyte chemotaxis	7.60361e-17	20
GO:0050900...804	C9	leukocyte migration	1.07312e-16	26.6667
GO:0070098...805	C9	chemokine-mediated signaling pathway	2.44091e-16	16.6667
GO:0071216...806	C9	cellular response to biotic stimulus	4.1006e-16	25
GO:0030593...807	C9	neutrophil chemotaxis	4.27835e-16	18.3333
GO:1990868...808	C9	response to chemokine	9.97231e-16	16.6667
GO:1990869...809	C9	cellular response to chemokine	9.97231e-16	16.6667
GO:0097530...810	C9	granulocyte migration	1.02591e-15	20
GO:0071219...811	C9	cellular response to molecule of bacterial origin	3.76334e-15	23.3333
GO:0097529...812	C9	myeloid leukocyte migration	4.68593e-15	21.6667
GO:1990266...813	C9	neutrophil migration	5.52595e-15	18.3333
GO:0001906...814	C9	cell killing	2.27574e-14	21.6667
GO:0071222...815	C9	cellular response to lipopolysaccharide	6.93954e-14	21.6667
GO:0032496...816	C9	response to lipopolysaccharide	7.63686e-14	23.3333
GO:0030595...817	C9	leukocyte chemotaxis	8.06283e-14	20
GO:0002687...818	C9	positive regulation of leukocyte migration	8.27494e-14	18.3333
GO:0002685...819	C9	regulation of leukocyte migration	1.24959e-13	20
GO:0002237...820	C9	response to molecule of bacterial origin	1.48107e-13	23.3333
GO:0022409...821	C9	positive regulation of cell-cell adhesion	3.46558e-13	21.6667
GO:0070555...822	C9	response to interleukin-1	4.32375e-13	15
GO:0002699...823	C9	positive regulation of immune effector process	3.00103e-12	20
GO:0060326...824	C9	cell chemotaxis	3.58589e-12	20
GO:0002696...825	C9	positive regulation of leukocyte activation	4.2655e-12	21.6667
GO:0006959...826	C9	humoral immune response	4.42352e-12	20
GO:0071347...827	C9	cellular response to interleukin-1	6.08729e-12	13.3333
GO:0050867...828	C9	positive regulation of cell activation	7.93741e-12	21.6667
GO:0071674...829	C9	mononuclear cell migration	1.07053e-11	16.6667
GO:0051251...830	C9	positive regulation of lymphocyte activation	1.1944e-11	20
GO:0032680...831	C9	regulation of tumor necrosis factor production	2.4094e-11	16.6667
GO:1903555...832	C9	regulation of tumor necrosis factor superfamily cytokine production	2.76077e-11	16.6667
GO:1903039...833	C9	positive regulation of leukocyte cell-cell adhesion	3.05828e-11	18.3333
GO:0032640...834	C9	tumor necrosis factor production	3.30019e-11	16.6667
GO:0071706...835	C9	tumor necrosis factor superfamily cytokine production	3.76454e-11	16.6667
GO:0002703...836	C9	regulation of leukocyte mediated immunity	4.47898e-11	18.3333
GO:0072676...837	C9	lymphocyte migration	8.56267e-11	13.3333
GO:0050671...838	C9	positive regulation of lymphocyte proliferation	1.50789e-10	15
GO:0006935...839	C9	chemotaxis	1.69551e-10	20
GO:0032946...840	C9	positive regulation of mononuclear cell proliferation	1.74289e-10	15
GO:0042330...841	C9	taxis	1.7813e-10	20
GO:0032677...842	C9	regulation of interleukin-8 production	2.06296e-10	11.6667
GO:0032637...843	C9	interleukin-8 production	2.26859e-10	11.6667
GO:0050870...844	C9	positive regulation of T cell activation	2.75882e-10	16.6667
GO:0070665...845	C9	positive regulation of leukocyte proliferation	3.62738e-10	15
GO:0046651...846	C9	lymphocyte proliferation	3.69114e-10	18.3333
GO:0050670...847	C9	regulation of lymphocyte proliferation	3.76418e-10	16.6667
GO:0045807	C9	positive regulation of endocytosis	3.9582e-10	15
GO:0032944...849	C9	regulation of mononuclear cell proliferation	4.30729e-10	16.6667
GO:0009615...850	C9	response to virus	4.34823e-10	18.3333
GO:0032943...851	C9	mononuclear cell proliferation	4.34823e-10	18.3333
GO:0001776...852	C9	leukocyte homeostasis	5.44112e-10	13.3333
GO:0032760...853	C9	positive regulation of tumor necrosis factor production	6.08809e-10	13.3333
GO:1903557...854	C9	positive regulation of tumor necrosis factor superfamily cytokine production	6.80078e-10	13.3333
GO:1903037...855	C9	regulation of leukocyte cell-cell adhesion	6.99689e-10	18.3333
GO:0050863...856	C9	regulation of T cell activation	7.75321e-10	18.3333
GO:0034341...857	C9	response to type II interferon	8.9075e-10	13.3333
GO:0070663...858	C9	regulation of leukocyte proliferation	9.01385e-10	16.6667
GO:0070661...859	C9	leukocyte proliferation	1.1013e-09	18.3333
GO:0031341...860	C9	regulation of cell killing	1.27963e-09	13.3333
GO:0097398	C9	cellular response to interleukin-17	1.34326e-09	8.33333
GO:2001233	C9	regulation of apoptotic signaling pathway	1.47336e-09	18.3333
GO:0048247	C9	lymphocyte chemotaxis	1.48305e-09	10
GO:0070374...864	C9	positive regulation of ERK1 and ERK2 cascade	1.59836e-09	15
GO:0007159...865	C9	leukocyte cell-cell adhesion	1.8656e-09	18.3333
GO:0032757...866	C9	positive regulation of interleukin-8 production	2.30932e-09	10
GO:2001236	C9	regulation of extrinsic apoptotic signaling pathway	2.51561e-09	13.3333
GO:0097396	C9	response to interleukin-17	2.5392e-09	8.33333
GO:0031640...869	C9	killing of cells of another organism	3.12649e-09	11.6667
GO:0141061...870	C9	disruption of cell in another organism	3.12649e-09	11.6667
GO:0002690...871	C9	positive regulation of leukocyte chemotaxis	3.33156e-09	11.6667
GO:0032635...872	C9	interleukin-6 production	4.11154e-09	13.3333
GO:0070371...873	C9	ERK1 and ERK2 cascade	4.15271e-09	16.6667
GO:0042098...874	C9	T cell proliferation	4.64046e-09	15
GO:0002548...875	C9	monocyte chemotaxis	4.66008e-09	10
GO:0071346...876	C9	cellular response to type II interferon	6.45539e-09	11.6667
GO:0002705...877	C9	positive regulation of leukocyte mediated immunity	7.65483e-09	13.3333
GO:0048872...878	C9	homeostasis of number of cells	9.64477e-09	16.6667
GO:0010574	C9	regulation of vascular endothelial growth factor production	1.00818e-08	8.33333
GO:0035710...880	C9	CD4-positive, alpha-beta T cell activation	1.06008e-08	11.6667
GO:0034612...881	C9	response to tumor necrosis factor	1.08552e-08	13.3333
GO:0050727...882	C9	regulation of inflammatory response	1.21782e-08	16.6667
GO:0002688...883	C9	regulation of leukocyte chemotaxis	1.44692e-08	11.6667
GO:0042102...884	C9	positive regulation of T cell proliferation	1.68141e-08	11.6667
GO:0001818...885	C9	negative regulation of cytokine production	1.71558e-08	15
GO:0010573	C9	vascular endothelial growth factor production	1.77676e-08	8.33333
GO:0071677...887	C9	positive regulation of mononuclear cell migration	1.92243e-08	10
GO:0001959	C9	regulation of cytokine-mediated signaling pathway	2.24812e-08	11.6667
GO:0042129...889	C9	regulation of T cell proliferation	2.31131e-08	13.3333
GO:0061844...890	C9	antimicrobial humoral immune response mediated by antimicrobial peptide	2.83679e-08	11.6667
GO:0060759	C9	regulation of response to cytokine stimulus	3.55109e-08	11.6667
GO:0141060...892	C9	disruption of anatomical structure in another organism	3.55109e-08	11.6667
GO:0070372...893	C9	regulation of ERK1 and ERK2 cascade	3.66311e-08	15
GO:0071887...894	C9	leukocyte apoptotic process	3.71084e-08	11.6667
GO:0030100	C9	regulation of endocytosis	3.75551e-08	15
GO:0097191...896	C9	extrinsic apoptotic signaling pathway	3.7941e-08	13.3333
GO:0050921...897	C9	positive regulation of chemotaxis	5.2224e-08	11.6667
GO:0030099...898	C9	myeloid cell differentiation	5.23533e-08	16.6667
GO:0032102...899	C9	negative regulation of response to external stimulus	5.76667e-08	16.6667
GO:0043367...900	C9	CD4-positive, alpha-beta T cell differentiation	5.98644e-08	10
GO:0002697...901	C10	regulation of immune effector process	2.6984e-29	31.1828
GO:0002440...902	C10	production of molecular mediator of immune response	1.17851e-27	29.0323
GO:0002699...903	C10	positive regulation of immune effector process	1.21953e-27	26.8817
GO:0070661...904	C10	leukocyte proliferation	3.38678e-26	27.957
GO:0002696...905	C10	positive regulation of leukocyte activation	5.16382e-26	27.957
GO:0050867...906	C10	positive regulation of cell activation	1.85636e-25	27.957
GO:0002700...907	C10	regulation of production of molecular mediator of immune response	1.27301e-24	22.5806
GO:0046651...908	C10	lymphocyte proliferation	1.99619e-24	25.8065
GO:0032943...909	C10	mononuclear cell proliferation	2.89203e-24	25.8065
GO:0051251...910	C10	positive regulation of lymphocyte activation	2.04601e-23	24.7312
GO:0002702...911	C10	positive regulation of production of molecular mediator of immune response	1.57833e-22	19.3548
GO:0002460...912	C10	adaptive immune response based on somatic recombination of immune receptors built from immunoglobulin superfamily domains	7.10824e-22	25.8065
GO:0070663...913	C10	regulation of leukocyte proliferation	1.406e-20	21.5054
GO:0070665...914	C10	positive regulation of leukocyte proliferation	1.24644e-19	18.2796
GO:0002449...915	C10	lymphocyte mediated immunity	2.6619e-19	23.6559
GO:0002367...916	C10	cytokine production involved in immune response	5.47297e-19	17.2043
GO:0042098...917	C10	T cell proliferation	6.50557e-19	19.3548
GO:0007159...918	C10	leukocyte cell-cell adhesion	7.9558e-19	22.5806
GO:0050670...919	C10	regulation of lymphocyte proliferation	1.82165e-18	19.3548
GO:0032944...920	C10	regulation of mononuclear cell proliferation	2.33384e-18	19.3548
GO:1903037...921	C10	regulation of leukocyte cell-cell adhesion	2.47093e-18	21.5054
GO:1903039...922	C10	positive regulation of leukocyte cell-cell adhesion	5.09446e-18	19.3548
GO:0019221...923	C10	cytokine-mediated signaling pathway	1.7365e-17	21.5054
GO:0050671...924	C10	positive regulation of lymphocyte proliferation	3.00784e-17	16.129
GO:0002274...925	C10	myeloid leukocyte activation	3.21429e-17	18.2796
GO:0050900...926	C10	leukocyte migration	3.24794e-17	20.4301
GO:0032946...927	C10	positive regulation of mononuclear cell proliferation	3.84689e-17	16.129
GO:0045088...928	C10	regulation of innate immune response	4.7327e-17	21.5054
GO:0022409...929	C10	positive regulation of cell-cell adhesion	7.96063e-17	19.3548
GO:0002718...930	C10	regulation of cytokine production involved in immune response	9.2691e-17	15.0538
GO:0002703...931	C10	regulation of leukocyte mediated immunity	2.18736e-16	18.2796
GO:0032649...932	C10	regulation of type II interferon production	2.35152e-16	13.9785
GO:0002764...933	C10	immune response-regulating signaling pathway	3.10047e-16	20.4301
GO:0002366...934	C10	leukocyte activation involved in immune response	5.8088e-16	18.2796
GO:0002263...935	C10	cell activation involved in immune response	7.08047e-16	18.2796
GO:0032609...936	C10	type II interferon production	9.42569e-16	13.9785
GO:0050727...937	C10	regulation of inflammatory response	1.07977e-15	19.3548
GO:0002833...938	C10	positive regulation of response to biotic stimulus	1.17469e-15	19.3548
GO:0006909...939	C10	phagocytosis	1.98239e-15	16.129
GO:0016064...940	C10	immunoglobulin mediated immune response	2.65522e-15	17.2043
GO:0002705...941	C10	positive regulation of leukocyte mediated immunity	2.72575e-15	15.0538
GO:0019724...942	C10	B cell mediated immunity	3.09749e-15	17.2043
GO:0002819...943	C10	regulation of adaptive immune response	3.61144e-15	16.129
GO:0045089...944	C10	positive regulation of innate immune response	6.35917e-15	18.2796
GO:0018108...945	C10	peptidyl-tyrosine phosphorylation	6.86007e-15	17.2043
GO:0018212...946	C10	peptidyl-tyrosine modification	7.5542e-15	17.2043
GO:1903555...947	C10	regulation of tumor necrosis factor superfamily cytokine production	1.19048e-14	15.0538
GO:0050870...948	C10	positive regulation of T cell activation	1.45594e-14	16.129
GO:0032613	C10	interleukin-10 production	1.54832e-14	10.7527
GO:0071706...950	C10	tumor necrosis factor superfamily cytokine production	1.84096e-14	15.0538
GO:0042129...951	C10	regulation of T cell proliferation	1.95693e-14	15.0538
GO:0032635...952	C10	interleukin-6 production	2.67019e-14	13.9785
GO:0042102...953	C10	positive regulation of T cell proliferation	3.09191e-14	12.9032
GO:0032760...954	C10	positive regulation of tumor necrosis factor production	3.99836e-14	12.9032
GO:1903557...955	C10	positive regulation of tumor necrosis factor superfamily cytokine production	4.73075e-14	12.9032
GO:0002757...956	C10	immune response-activating signaling pathway	5.60961e-14	18.2796
GO:0050798	C10	activated T cell proliferation	8.19087e-14	9.67742
GO:0001818...958	C10	negative regulation of cytokine production	9.09812e-14	16.129
GO:0002720...959	C10	positive regulation of cytokine production involved in immune response	1.02453e-13	11.828
GO:0042113...960	C10	B cell activation	1.19788e-13	16.129
GO:0032680...961	C10	regulation of tumor necrosis factor production	2.43188e-13	13.9785
GO:0030098...962	C10	lymphocyte differentiation	2.79123e-13	18.2796
GO:0050863...963	C10	regulation of T cell activation	2.95292e-13	17.2043
GO:0046631...964	C10	alpha-beta T cell activation	3.26001e-13	13.9785
GO:0050764	C10	regulation of phagocytosis	3.42345e-13	11.828
GO:0032640...966	C10	tumor necrosis factor production	3.65818e-13	13.9785
GO:0032675...967	C10	regulation of interleukin-6 production	3.95464e-13	12.9032
GO:0002821...968	C10	positive regulation of adaptive immune response	4.23655e-13	12.9032
GO:0002237...969	C10	response to molecule of bacterial origin	4.2596e-13	17.2043
GO:0001906...970	C10	cell killing	4.65316e-13	15.0538
GO:0042742...971	C10	defense response to bacterium	5.87609e-13	17.2043
GO:0032653	C10	regulation of interleukin-10 production	5.94158e-13	9.67742
GO:0002822...973	C10	regulation of adaptive immune response based on somatic recombination of immune receptors built from immunoglobulin superfamily domains	7.53775e-13	13.9785
GO:0002685...974	C10	regulation of leukocyte migration	1.48983e-12	13.9785
GO:0006935...975	C10	chemotaxis	1.74254e-12	17.2043
GO:0097529...976	C10	myeloid leukocyte migration	1.82323e-12	13.9785
GO:0042330...977	C10	taxis	1.8599e-12	17.2043
GO:0009615...978	C10	response to virus	1.99457e-12	16.129
GO:0071674...979	C10	mononuclear cell migration	2.08941e-12	12.9032
GO:0060326...980	C10	cell chemotaxis	3.35201e-12	15.0538
GO:0050730...981	C10	regulation of peptidyl-tyrosine phosphorylation	3.4347e-12	13.9785
GO:0032755...982	C10	positive regulation of interleukin-6 production	3.43659e-12	10.7527
GO:0046633	C10	alpha-beta T cell proliferation	4.26893e-12	9.67742
GO:0002824...984	C10	positive regulation of adaptive immune response based on somatic recombination of immune receptors built from immunoglobulin superfamily domains	6.54718e-12	11.828
GO:0071216...985	C10	cellular response to biotic stimulus	6.81516e-12	15.0538
GO:0050729...986	C10	positive regulation of inflammatory response	6.99056e-12	11.828
GO:0002639	C10	positive regulation of immunoglobulin production	7.53643e-12	9.67742
GO:0002708...988	C10	positive regulation of lymphocyte mediated immunity	8.48791e-12	11.828
GO:2000106	C10	regulation of leukocyte apoptotic process	8.7754e-12	10.7527
GO:0032722...990	C10	positive regulation of chemokine production	9.36487e-12	9.67742
GO:0032602...991	C10	chemokine production	1.03066e-11	10.7527
GO:0032729...992	C10	positive regulation of type II interferon production	1.04181e-11	9.67742
GO:0030595...993	C10	leukocyte chemotaxis	1.88589e-11	12.9032
GO:0019882...994	C10	antigen processing and presentation	1.91029e-11	10.7527
GO:0050766	C10	positive regulation of phagocytosis	1.92313e-11	9.67742
GO:0002706...996	C10	regulation of lymphocyte mediated immunity	1.97956e-11	12.9032
GO:0030101...997	C10	natural killer cell activation	2.95843e-11	10.7527
GO:0032496...998	C10	response to lipopolysaccharide	4.31348e-11	15.0538
GO:0051607...999	C10	defense response to virus	4.71898e-11	13.9785
GO:0140546...1000	C10	defense response to symbiont	4.90041e-11	13.9785
