# Supplementary material for: Combined targeted and epigenetic-based therapy enhances antitumor immunity by stabilizing GATA6-dependent MHCI expression in pancreatic ductal adenocarcinoma
Source: Nat Commun. 2026 Feb 6;17:1476. doi: 10.1038/s41467-026-69013-y (PMC12886960; doi:10.1038/s41467-026-69013-y)
Supplement: Supplementary file 8 — Supplementary Dataset 6 [file 41467_2026_69013_MOESM8_ESM.xlsx]

## Sheet: CODEX antibody infromation
File name: Supplementary Dataset 6
Description: (a) CODEX and (b) Phenocycler/FUSION antibody information
CODEX antibody infromation
Barcode	Inventoried Antibody	Custom	Company	Catalogue Number	Lot Number	Dilution	Reporter	Atto 550	Cy5	Alexa Fluor™ 647	Alexa Fluor™ 750
BX001	CD31		Akoya	232172	B347644	200	RX001				X
BX002	TIGIT		Akoya	4250061		100	RX002	X
BX003	CD4		Akoya	4550112		200	RX003		X
BX004	HLA-A		Akoya	4450046		200	RX004				X
BX005		Claudin-18	Sigma	HPA018446	000025322	200	RX005	X
BX006	CD107a		Akoya	232125	B350898	200	RX006		X
BX007	CD20		Akoya	232175	B382574	200	RX007				X
BX013	SMA		Akoya	240068	B376070	200	RX013				X
BX015	CD68		Akoya	232176	B346358	200	RX015		X
BX017	CD45RO		Akoya	232188	B328418	200	RX017	X
BX019	Pan-Cytokeratin		Akoya	232180	B349937	200	RX019				X
BX020	IFN-γ		Akoya	240081	B369226	200	RX020	X
BX023	Podoplanin		Akoya	232129	B355599	200	RX023	X
BX024	CD11c		Akoya	232177	B377402	200	RX024		X
BX026	CD8		Akoya	232151	1000000301	200	RX026	X
BX031	FOXP3		Akoya	4550071		100	RX031			X
BX033	HLA-DR		Akoya	240017	B347645	200	RX033		X
BX040		GATA6	R&D	AF1700	KWT0521111	50	RX040				X
BX041	Granzyme B		Akoya	240074	B372374	200	RX041	X
BX043	PD-L1		Akoya	240171	B375169	100	RX043			X
BX045	CD3e		Akoya	240006	B367598	100	RX045		X
BX046	PD-1		Akoya	240035	B381164	100	RX046			X
BX047	Ki67		Akoya	232179	B350899	200	RX047	X
BX052		FAP	R&D	AF3715	ZKW0622011	100	RX052				X
BX055	LAG3		Akoya	240077	B388271	100	RX055			X
BX093	TP63		Akoya	240179	B363038	200	RX093			X
BX101	Keratin 5		Akoya	240189	B389468	200	RX101				X

## Sheet: Phenocycler FUSION Ab info
Phenocycler FUSION Ab information
Barcode	Inventoried Antibody	Custom	Company	Catalogue Number	Lot Number	Dilution	Reporter	Atto 550	Alexa Fluor™ 647	Alexa Fluor™ 750
BX001	CD31		Akoya	232172	B347644	200	RX001			X
BX003	CD4		Akoya	232174	0923L470	200	RX003		X
BX004	HLA-A		Akoya	240065	1000000184	200	RX004			X
BX005		Claudin-18	Sigma	HPA018446	000025322	500	RX005	X
BX006	CD107a		Akoya	232125	B350898	200	RX006		X
BX007	CD20		Akoya	232175	B382574	200	RX007			X
BX010		Has1	Abcam	ab198846		200	RX010			X
BX013	SMA		Akoya	240068	B376070	200	RX013			X
BX014		LRRC15	Abcam	ab150376		300	RX014	X
BX015	CD68		Akoya	232176	B346358	200	RX015		X
BX016	CD66		Akoya	240067	B399543	100	RX016		X
BX017	CD45RO		Akoya	232188	B328418	400	RX017	X
BX019	Pan-Cytokeratin		Akoya	232180	B349937	200	RX019			X
BX020	IFN-γ		Akoya	240081	B369226	200	RX020	X
BX021		CXCR3	Abcam	ab288437		25	RX021		X
BX023	Podoplanin		Akoya	232129	B355599	200	RX023	X
BX025	CD34		Akoya	240076	0123L495	200	RX025			X
BX026	CD8		Akoya	232151	B343456	200	RX026	X
BX028	CD56		Akoya	240186	B398076	100	RX028	X
BX029		GATA6	R&D	AF1700	KWT0521111	50	RX029	X
BX030	MARCO		Abcam	ab271060		25	RX030		X
BX033	HLA-DR		Abcam	240017	1000000096	200	RX033		X
BX034		CXCR4	Akoya	ab197203		50	RX034			X
BX036	PCNA		Akoya	240073	B378417	200	RX036		X
BX041	Granzyme B		Akoya	240074	B372374	200	RX041	X
BX043	PD-L1		Akoya	240171	B375169	100	RX043		X
BX045	CD3e		Akoya	240006	1000000201	100	RX045		X
BX046	PD-1		Akoya	240035	B381164	100	RX046		X
BX047	Ki67		Akoya	232179	1000000102	200	RX047	X
BX050		Progranulin	R&D	AF2557		50	RX050		X
BX052		FAP	R&D	AF3715	ZKW0622011	25	RX052			X
BX054		MCT4	Abcam	ab244385		200	RX054	X
BX055	LAG3		Akoya	240077	B388271	100	RX055		X
BX061	TCF-1		Akoya	240127	B392984	400	RX061		X
BX085	Bcl-2		Akoya	240188	B403537	400	RX085	X
BX093	TP63		Akoya	240179	1000000302	200	RX093		X
BX096	b-Catenin1		Akoya	240200	B385075	400	RX096	X
BX101	Keratin 5		Akoya	240189	B389468	400	RX101			X
BX102	SOX2		Akoya	240174	B403163	400	RX102	X
