# Supplementary material for: Combined targeted and epigenetic-based therapy enhances antitumor immunity by stabilizing GATA6-dependent MHCI expression in pancreatic ductal adenocarcinoma
Source: Nat Commun. 2026 Feb 6;17:1476. doi: 10.1038/s41467-026-69013-y (PMC12886960; doi:10.1038/s41467-026-69013-y)
Supplement: Supplementary file 11 — Source data [file 41467_2026_69013_MOESM11_ESM.xlsx]

## Sheet: Figure1
Figure1a
ID	GATA6_ann_TU.PPC.Pos.Pix.Perc.Total							ID	GATA6_ann_TU.PPC.Pos.Pix.Perc.Total	E_CADHERIN_ann_TU.PPC.Pos.Pix.Perc.Total	CD3_TILS.PCD.Num.Pos.per.mm.2.Total	CD20.PCD.Num.Pos.per.mm.2.Stroma	CD68.PPC.Pos.Pix.Perc.Stroma	CD8_TILS.PCD.Num.Pos.per.mm.2.Total	CD4.PPC.Pos.Pix.Perc.Total	FOXP3.PPC.Pos.Pix.Perc.Total
1_21043	int							1_104134	NA	NA	NA	NA	NA	NA	NA	NA
1_36312	high							1_104192	NA	NA	NA	NA	NA	NA	NA	NA
1_37265	high							1_112577	NA	NA	NA	NA	NA	NA	NA	NA
1_39924	int							1_21043	15.8442	94.0809	NA	0	3.31019	0	NA	0.17925
1_41902	int							1_33581	NA	NA	NA	11.894	4.27378	1.84e-06	1.0412	0.0589
1_42221	high							1_35154	NA	NA	NA	NA	NA	NA	NA	NA
1_44422	high							1_36312	23.6087	95.5433	2.71e-05	NA	6.9773	1.38e-05	1.72125	0.3346
1_44785	high							1_36549	7.79554	NA	NA	NA	6.92351	3.065e-06	1.7805	0.0496
1_47715	int							1_37265	25.1407	93.834	1.225e-05	15.0595	8.29196	1.79e-05	0.8791	0.0871
1_48081	high							1_39924	20.4465	94.8661	NA	9.68731	7.51842	NA	1.33695	NA
1_50109	high							1_41902	14.9193	96.2603	NA	NA	12.2953	NA	NA	NA
1_50113	high							1_42221	27.5842	95.6037	5.985e-06	8.11615	3.14127	2.6225e-06	0.972	0.30204
1_50423	low							1_44422	30.3494	94.9185	NA	NA	8.58529	4.12666666666667e-06	NA	NA
1_54342	low							1_44605	NA	NA	NA	NA	NA	NA	0.2898	0.0119
1_55608	low							1_44785	28.4052	93.694	6.12e-05	NA	6.72063	2.79898e-05	NA	NA
1_55816	int							1_46422	NA	NA	NA	NA	NA	1.36e-06	NA	NA
1_56853	int							1_47625	NA	NA	2.74e-05	NA	NA	NA	NA	NA
1_68291	int							1_47715	21.1541	96.0096	NA	11.1572	3.15173	3.41e-06	1.3316	0.11254
43827	high							1_48081	28.1734	94.9619	4.47525e-05	9.27902	4.62551	9.8175e-06	0.4035	0.0722333
44227	int							1_50109	23.657	94.4864	1.21e-05	17.1122	3.96444	2.475e-07	1.5685	0.15885
46868	int							1_50113	22.7904	92.9912	2.66e-05	10.916	4.41763	1.164e-05	0.5801	0.09588
49709	int							1_50423	7.8108	93.7198	1.095e-05	8.01607	5.26398	1.66566666666667e-06	0.0233	0.01498
52129	low							1_54342	0.337988	94.1453	4.495e-06	16.3079	3.30245	7.7e-08	0.190333	0.02885
54567	low							1_55608	8.47159	92.8879	5.755e-06	20.6989	4.41818	2.584e-06	NA	0.0851
58007	low							1_55816	22.5148	93.5327	1.52e-05	9.83179	4.6733	3.48e-06	1.1138	0.1908
58057	low							1_56588	NA	NA	NA	NA	NA	NA	NA	NA
58450	low							1_56853	22.231	94.2365	1.465e-05	NA	4.67218	4.29e-06	1.7871	0.20025
59053	high							1_57450	8.63112	93.797	1.2325e-06	1.02168	3.74259	1.16e-06	0.2247	0.00435714
59519	low							1_66124	NA	NA	NA	NA	NA	NA	NA	NA
59576	int							1_67113	NA	NA	NA	NA	NA	NA	NA	NA
59656	int							1_67731	NA	NA	NA	NA	NA	NA	NA	NA
59695	high							1_68291	13.6218	93.8184	1.0475e-05	7.20382	4.91895	8.562e-06	0.34625	0.082075
59800	low							1_69785	NA	NA	NA	NA	NA	NA	NA	NA
59899	int							1_69943	NA	NA	NA	NA	NA	NA	NA	NA
60294	low							1_70237	NA	NA	NA	NA	NA	NA	NA	NA
60416	high							1_70327	NA	NA	NA	NA	NA	NA	NA	NA
60453	high							1_73579	NA	NA	NA	NA	NA	NA	NA	NA
60494	low							1_76312	NA	NA	NA	NA	NA	NA	NA	NA
60670	high							1_96213	NA	NA	NA	NA	NA	NA	NA	NA
60726	high							1_96217	NA	NA	NA	NA	NA	NA	NA	NA
61062	high							1051048	NA	NA	NA	NA	NA	NA	NA	NA
61272	int							1063578	NA	NA	NA	NA	NA	NA	NA	NA
61308	low							1085471	NA	NA	NA	NA	NA	NA	NA	NA
61465	high							1106509	NA	NA	NA	NA	NA	NA	NA	NA
61577	high							1136076	NA	NA	NA	NA	NA	NA	NA	NA
62270	low							1162592	NA	NA	NA	NA	NA	NA	NA	NA
62320	high							1167672	NA	NA	NA	NA	NA	NA	NA	NA
62406	low							1193902	NA	NA	NA	NA	NA	NA	NA	NA
62633	low							1214622	NA	NA	NA	NA	NA	NA	NA	NA
62649	int							1219237	NA	NA	NA	NA	NA	NA	NA	NA
62850	low							1230064	NA	NA	NA	NA	NA	NA	NA	NA
62891	low							1262468	NA	NA	NA	NA	NA	NA	NA	NA
63113	low							1278320	NA	NA	NA	NA	NA	NA	NA	NA
63147	int							1333822	NA	NA	NA	NA	NA	NA	NA	NA
63185	int							1347081	NA	NA	NA	NA	NA	NA	NA	NA
63334	low							1360531	NA	NA	NA	NA	NA	NA	NA	NA
63656	high							1367479	NA	NA	NA	NA	NA	NA	NA	NA
63675	high							1373616	NA	NA	NA	NA	NA	NA	NA	NA
63780	high							1391712	NA	NA	NA	NA	NA	NA	NA	NA
63993	int							142308	NA	NA	NA	NA	NA	NA	NA	NA
64184	low							142349	NA	NA	NA	NA	NA	NA	NA	NA
64473	int							1511423	NA	NA	NA	NA	NA	NA	NA	NA
65112	low							1530307	NA	NA	NA	NA	NA	NA	NA	NA
65179	int							1547881	NA	NA	NA	NA	NA	NA	NA	NA
65644	int							1555142	NA	NA	NA	NA	NA	NA	NA	NA
65653	high							1560562	NA	NA	NA	NA	NA	NA	NA	NA
65706	int							165555	NA	NA	NA	NA	NA	NA	NA	NA
65868	low							192398	NA	NA	NA	NA	NA	NA	NA	NA
65891	int							199667	NA	NA	NA	NA	NA	NA	NA	NA
65903	high							202796	NA	NA	NA	NA	NA	NA	NA	NA
66147	low							209485	NA	NA	NA	NA	NA	NA	NA	NA
66163	high							244216	NA	NA	NA	NA	NA	NA	NA	NA
66189	low							271077	NA	NA	NA	NA	NA	NA	NA	NA
66274	low							273848	NA	NA	NA	NA	NA	NA	NA	NA
66451	high							280316	NA	NA	NA	NA	NA	NA	NA	NA
66452	int							292795	NA	NA	NA	NA	NA	NA	NA	NA
66549	high							302358	NA	NA	NA	NA	NA	NA	NA	NA
66694	int							324872	NA	NA	NA	NA	NA	NA	NA	NA
66745	high							330980	NA	NA	NA	NA	NA	NA	NA	NA
66748	int							340371	NA	NA	NA	NA	NA	NA	NA	NA
66785	low							3409979	NA	NA	NA	NA	NA	NA	NA	NA
67120	high							348167	NA	NA	NA	NA	NA	NA	NA	NA
67285	int							3513933	NA	NA	NA	NA	NA	NA	NA	NA
67481	high							35462	NA	NA	NA	NA	NA	NA	NA	NA
67691	int							35554	NA	NA	NA	NA	NA	NA	NA	NA
68086	high							35804	NA	NA	NA	NA	NA	NA	NA	NA
68266	high							36144	NA	NA	NA	NA	NA	NA	NA	NA
68449	low							3621897	NA	NA	NA	NA	NA	NA	NA	NA
68640	int							36322	NA	NA	NA	NA	NA	NA	NA	NA
68662	int							3644643	NA	NA	NA	NA	NA	NA	NA	NA
68750	high							38109	NA	NA	NA	NA	NA	NA	NA	NA
68751	int							383310	NA	NA	NA	NA	NA	NA	NA	NA
69204	int							38408	NA	NA	NA	NA	NA	NA	NA	NA
69298	high							38536	NA	NA	NA	NA	NA	NA	NA	NA
69372	low							405492	NA	NA	NA	NA	NA	NA	NA	NA
69541	low							40957	NA	NA	NA	NA	NA	NA	NA	NA
69544	int							41895	NA	NA	NA	NA	NA	NA	NA	NA
69598	low							42828	NA	NA	NA	NA	NA	NA	NA	NA
69631	int							43168	NA	NA	NA	NA	NA	NA	NA	NA
69686	int							43827	23.4075	95.8946	5.71e-06	6.39969	2.51683	1.164e-06	0.3923	0.14626
69713	low							44227	13.3827	95.45	1.295e-06	5.31745	8.55352	4.32e-07	0.1912	0.1534
70063	high							448042	NA	NA	NA	NA	NA	NA	NA	NA
70149	int							45009	NA	NA	NA	NA	NA	NA	NA	NA
70187	low							46751	27.8251	97.5384	3.1215e-05	21.5812	4.19973	4.24e-06	0.1456	0.1106
70588	high							46868	17.0727	95.2582	1.54e-05	3.18071	3.21863	1.59e-05	0.3381	0.12785
70596	low							47470	NA	NA	NA	NA	NA	NA	NA	NA
70636	int							47727	NA	NA	NA	NA	NA	NA	NA	NA
71175	low							49709	20.2811	94.867	1.8115e-05	1.04715	3.27737	1.23e-06	NA	0.0927
71217	low							51911	14.1226	94.178	1.53e-05	7.02255	4.07989	6.62e-06	0.954	0.13995
71333	low							52129	1.6883	92.8607	1.8255e-06	8.1499	1.63859	2.62333333333333e-07	0.195	0.0612167
71772	high							54567	11.0192	96.5386	3.08e-06	10.9177	5.13368	0	0.27485	0.09415
71790	high							55115	NA	NA	NA	NA	NA	NA	NA	NA
71848	int							55487	NA	NA	NA	NA	NA	NA	NA	NA
71868	low							56024	NA	NA	NA	NA	NA	NA	NA	NA
72222	int							56979	NA	NA	5.97e-06	NA	NA	NA	NA	NA
72354	high							569894	NA	NA	NA	NA	NA	NA	NA	NA
72528	low							58007	12.3851	94.5757	6.8e-06	NA	3.87295	2.0095e-06	0.63175	0.0831
73138	int							58028	NA	NA	NA	NA	NA	NA	NA	NA
73209	high							58057	0.0253459	93.4748	NA	NA	NA	NA	NA	0.0974
73401	low							584088	NA	NA	NA	NA	NA	NA	NA	NA
								58450	5.30006	94.9296	5.75e-06	11.7776	2.77192	2.1535e-06	0.63928	0.0838
								58667	NA	NA	NA	NA	NA	NA	NA	NA
								59053	29.8142	94.4061	NA	49.1664	8.28459	NA	0.333464	0.0574364
								59519	12.0772	94.5529	9.46e-06	36.786	5.54391	6.96333333333333e-06	0.2695	0.050875
								59576	22.5953	NA	1.495e-05	21.2563	3.46277	1.58625e-06	0.1259	0.0041
								59656	19.6788	94.6821	7.8e-06	8.867	4.54567	0	0.9684	0.129625
								59695	22.6516	95.6524	4.895e-05	4.07815	4.16589	1.52e-05	0.5367	0.1748
								597666	NA	NA	NA	NA	NA	NA	NA	NA
								59800	10.2881	95.2378	1.281e-05	8.68975	6.31065	2.05e-05	0.68292	0.0989
								59899	17.2469	93.2456	2.7e-06	2.29499	1.31985	6.05e-07	NA	0.0089
								60294	10.7664	93.5302	1.515e-05	6.51624	5.76192	8.84e-06	0.4081	0.15665
								60416	30.1504	95.8067	1.445e-05	13.7555	6.67244	4.31675e-06	0.4638	0.11458
								60453	26.9795	94.0986	4.955e-05	NA	12.321	5.33e-06	0.7018	0.30305
								60494	0.216523	NA	NA	NA	NA	NA	0.8469	0.2288
								60550	NA	NA	NA	NA	NA	NA	NA	NA
								60583	NA	NA	NA	NA	NA	NA	NA	NA
								60670	24.6237	96.0318	2.075e-05	13.094	8.04436	1.5e-05	NA	0.2003
								60680	NA	NA	1.17e-06	NA	NA	NA	NA	NA
								60725	NA	NA	NA	NA	NA	NA	NA	NA
								60726	31.0838	94.8948	7.67e-06	NA	6.55267	1.91e-06	0.1808	0.0578
								60743	NA	NA	NA	NA	NA	NA	NA	NA
								60940	NA	NA	NA	NA	NA	NA	NA	NA
								61062	43.1093	97.2023	NA	21.2759	11.9457	NA	0.7019	0.2423
								61084	NA	NA	NA	NA	NA	NA	NA	NA
								61272	20.6599	94.9015	NA	3.54872	5.0328	NA	NA	0.0507
								61308	2.59772	95.3829	NA	4.36939	4.98404	NA	1.62505	NA
								61378	NA	NA	NA	NA	NA	NA	NA	NA
								61465	26.8962	94.9038	4.75e-05	4.72328	5.15199	2.02e-05	0.2649	0.117
								61577	25.7631	94.4302	1.55e-05	7.13769	10.4929	3.1e-06	0.0706	0.0232
								61621	14.8351	96.516	1.77e-06	2.19628	3.20279	0	0.801	0.1008
								618796	NA	NA	NA	NA	NA	NA	NA	NA
								61936	NA	NA	NA	NA	NA	NA	NA	NA
								62270	9.96833	95.4503	1.7635e-05	NA	4.61967	6.3e-07	1.6339	0.099375
								62320	29.0367	95.1047	NA	25.7998	10.9971	NA	0.9903	0.30695
								62406	6.40484	NA	NA	NA	14.1686	NA	NA	0.216533
								624135	NA	NA	NA	NA	NA	NA	NA	NA
								62633	9.42693	96.229	1.75e-06	2.37135	3.02924	0	0.3444	0.0546
								62649	15.7032	NA	NA	NA	NA	NA	NA	0.0357
								62850	3.81132	95.0972	1.36e-05	27.9607	7.51863	2.73e-06	NA	0.02165
								62891	5.25341	93.0561	2.45e-05	7.62719	9.66436	5.81e-07	0.4526	0.0726333
								63113	0.536981	92.4919	NA	NA	6.57323	2.15e-06	NA	0.0562
								63147	16.5835	96.5676	6.55e-06	2.81631	6.10811	4.08e-07	0.1815	0.0576
								63185	19.2082	96.4214	2.21e-05	34.8373	4.45201	6.61e-06	0.3564	0.2228
								63256	NA	NA	NA	NA	NA	1.26e-05	NA	NA
								63334	7.56145	95.7871	3.94e-05	NA	2.04253	NA	NA	0.0544
								63648	NA	NA	NA	NA	NA	0	NA	NA
								63656	24.5359	95.101	1.77566666666667e-05	19.1464	5.47929	2.0485e-06	NA	0.23155
								63675	24.8068	95.9796	NA	NA	13.3251	1.82e-05	NA	0.1782
								63780	23.943	95.9588	NA	4.5119	5.03393	1.189e-05	0.2443	0.12
								63981	NA	NA	NA	NA	NA	5.17e-06	NA	NA
								63993	19.047	95.8261	8.35e-05	61.6593	NA	2.1975e-07	0.5805	0.134267
								64106	16.6078	96.1697	6.06e-06	0.910588	8.54272	1.897e-06	0.4302	0.154433
								64120	NA	NA	NA	NA	NA	NA	NA	NA
								64184	12.5076	96.8638	1.3e-05	1.84662	7.03757	1.8275e-05	0.13495	0.0557333
								64339	NA	NA	NA	NA	NA	NA	NA	NA
								64473	16.2698	93.6011	4.62e-05	0	6.1877	3.85e-06	0.0305	0.0142
								64747	NA	NA	NA	NA	NA	2.6785e-06	NA	NA
								64897	NA	NA	NA	NA	NA	NA	NA	NA
								64953	NA	NA	NA	NA	NA	NA	NA	NA
								65112	2.99539	94.7234	NA	NA	NA	NA	NA	NA
								65121	NA	NA	NA	NA	NA	NA	NA	NA
								65123	18.6596	93.8567	3.75e-05	0	9.31654	1.0475e-05	0.3149	0.1918
								65179	17.1893	94.5293	NA	53.496	8.86889	NA	0.0061	0.17565
								65297	NA	NA	NA	NA	NA	8.43e-06	NA	NA
								65347	0.488271	94.5344	6.98e-05	NA	NA	NA	1.57725	0.2963
								65378	39.0966	NA	1.36e-05	NA	NA	4.495e-06	NA	NA
								65634	NA	NA	2.61e-05	NA	NA	NA	NA	NA
								65644	16.7016	95.402	6.515e-05	10.0444	1.81156	1.215e-05	0.576933	0.0389667
								65653	36.2632	97.5709	8.26e-06	NA	6.4681	1.1665e-05	0.0699	0.1319
								65706	16.8392	95.7796	3.638e-06	14.0196	4.68357	5.61666666666667e-07	0.111667	0.00905
								65868	7.51579	96.9516	2.45e-06	NA	NA	7.0185e-06	0.0472	0.05695
								65891	13.9229	95.0769	NA	17.1515	NA	1.425e-05	0.3609	0.088
								65903	27.5329	94.856	4.27e-05	NA	11.7558	1.26e-06	0.9171	0.281
								66147	13.0446	94.6723	1.81e-06	1.3366	2.99039	3.01e-06	0.2134	0.02175
								66163	26.8198	94.5993	2.58e-05	1.73412	NA	6.035e-06	0.0797	0.0876
								66189	11.4666	94.9228	2.37e-05	0	6.97949	1.3975e-05	0.1541	0.2182
								66196	NA	NA	1.08e-05	NA	NA	2.105e-06	NA	NA
								66274	4.46042	NA	1.79e-05	2.22725	NA	8.545e-06	0.0031	0.04105
								66451	30.8293	97.3824	1.56e-05	19.5554	7.07718	4.045e-06	0.3537	0.1217
								66452	17.6573	94.5531	NA	14.8671	4.64191	6.305e-06	0.753262	0.145817
								66464	26.5642	94.4082	3.41e-06	1.75674	4.50874	1.199e-06	0.0581	0.05125
								66549	25.5461	NA	NA	NA	NA	3.872e-06	NA	NA
								66599	24.1031	NA	2.08e-05	1.39054	2.29702	1.18e-06	0.6227	0.03
								66694	16.8015	NA	NA	NA	NA	NA	0.055	0.0851
								66745	27.6086	97.6419	3.52e-06	54.8758	7.37712	2.8925e-05	0.5682	0.2585
								66748	13.9639	98.5043	3.37e-05	19.3253	6.05612	1.27e-05	0.3537	0.3004
								66785	7.45259	95.2276	1.1135e-05	8.16945	4.08392	4.265e-06	0.4605	0.0629667
								66940	NA	NA	NA	NA	NA	NA	NA	NA
								67036	NA	NA	NA	NA	NA	NA	NA	NA
								67120	34.117	95.9658	2.51e-05	4.2185	6.53847	6.26e-06	1.1084	0.0513
								67285	14.5115	95.9082	5.22e-06	24.9103	9.04716	5.23e-06	0.6465	0.24845
								67329	NA	NA	NA	NA	NA	4.8e-06	NA	NA
								67476	NA	95.249	5.84e-05	11.9759	4.64412	6.85e-07	NA	0.0208
								67481	25.6029	94.5458	NA	6.42364	NA	0	0.0559	0.0208
								67572	26.8296	96.1528	NA	6.54396	9.01334	1.0725e-05	0.5246	0.11315
								67668	34.8455	98.0352	NA	NA	6.67406	1.3565e-05	NA	NA
								67691	19.5657	NA	NA	NA	NA	1.77e-05	NA	NA
								68038	NA	NA	NA	NA	NA	NA	NA	NA
								68046	NA	NA	NA	NA	NA	0	NA	NA
								68086	38.1763	96.5337	2.46e-05	22.4124	1.33415	1.225e-05	0.5712	NA
								68266	24.4395	NA	NA	19.8901	NA	1.627e-06	NA	0.0756
								68426	35.3871	95.6233	7.16e-05	11.832	9.76726	NA	NA	0.1335
								68449	12.6489	95.6588	2.04e-06	12.9403	9.25411	9.14e-07	0.2141	0.0795
								68492	29.3025	93.5757	7.04e-06	5.64407	3.22742	1.65666666666667e-06	NA	0.1483
								68603	NA	NA	NA	NA	NA	3.01e-06	NA	NA
								68640	13.5923	94.5126	1.59e-05	NA	NA	1.4535e-05	0.5616	0.232
								68662	18.2469	NA	NA	15.0873	3.0935	NA	0.5605	0.0614333
								68718	NA	96.7052	4.12e-05	15.068	5.56589	2.13e-06	0.8128	0.14765
								68750	35.4267	95.3418	7.4325e-05	3.22051	7.95944	1.26866666666667e-05	0.940825	0.130175
								68751	20.2366	96.3129	2.46e-05	6.25945	5.50566	3.81e-06	0.0242	0.17495
								68950	NA	NA	NA	NA	NA	1.46e-06	NA	NA
								69120	NA	NA	NA	NA	NA	NA	NA	NA
								691774	NA	NA	NA	NA	NA	NA	NA	NA
								69204	20.3262	96.0531	1.1e-05	6.40354	NA	2.788e-06	0.009	0.103
								69220	NA	NA	NA	NA	NA	NA	NA	NA
								69245	6.77919	94.2626	7.4e-05	6.16872	7.06241	6.435e-06	NA	0.29195
								69298	26.5927	97.3491	8.3e-05	NA	4.76303	NA	0.6876	0.1483
								69372	9.41479	94.9878	8.81e-06	1.41157	4.40524	1.445e-06	0.0228	0.0299
								69541	8.48961	95.4863	0	5.24636	8.60542	1.46e-06	0.4543	0.10355
								69544	18.2958	95.0684	NA	17.1972	4.96355	0	1.4461	0.1977
								69598	7.53857	94.0589	2.64e-05	3.29973	8.41777	5.76e-06	0.4344	0.1498
								69631	14.2858	95.9276	6.935e-06	NA	2.66853	7.61333333333333e-07	NA	0.0715
								69686	22.6048	93.1082	7.66e-05	NA	NA	1.944e-05	0.0527	0.1737
								69713	8.19693	93.7801	1.85e-05	NA	10.7091	1.32e-06	0.8748	0.10974
								70063	26.7039	95.0543	1.81e-05	NA	6.29128	1.18e-05	0.0014	0.3032
								70149	19.4764	96.1367	1.42e-06	4.38441	NA	1.5e-06	NA	0.1177
								70187	7.38054	94.5016	2.51e-05	NA	7.68131	9.135e-06	1.6604	0.1991
								70198	NA	NA	NA	NA	NA	NA	NA	NA
								705221	NA	NA	NA	NA	NA	NA	NA	NA
								70588	37.8588	96.1688	4.32e-05	1.86611	13.9411	NA	0.9204	NA
								70596	7.76282	93.6123	0	1.10833	5.75314	0	0.0058	0.0045
								70636	15.5315	94.2414	3.73e-05	28.3274	6.63748	4.28e-06	0.0437	0.11665
								70752	NA	NA	NA	NA	NA	NA	NA	NA
								71175	9.72231	NA	2.67e-05	8.06207	7.64021	1.57e-05	0.302	0.0356
								71217	0.152563	93.0784	1.53e-06	3.8682	3.65591	2e-07	0.1048	0.0107
								71333	7.23512	96.251	NA	NA	NA	NA	0.947	NA
								71471	NA	NA	NA	NA	NA	3.34e-06	NA	NA
								71772	25.8999	95.7128	2.184e-05	4.6007	4.524	1.44266666666667e-05	1.76804	0.17836
								71790	24.1344	95.7198	2.01e-05	20.7982	5.01506	2.35e-05	1.3239	0.12026
								71848	14.9661	94.0293	8.870975e-05	NA	2.84403	NA	0.5556	0.0365429
								71868	10.4865	94.805	NA	NA	NA	1.44e-06	NA	0.0164
								71870	NA	91.7187	1.04266666666667e-06	3.61403	1.12277	0	NA	0.0184
								72183	11.729	92.1487	1.6885e-06	0	3.68219	3.89366666666667e-06	0.711325	0.0191333
								72222	19.6833	94.2548	1.24742857142857e-05	12.4741	3.23313	3.2743e-06	0.19185	0.0250692
								72247	NA	NA	NA	NA	NA	NA	NA	NA
								72344	15.0755	NA	6.0265e-06	NA	5.32098	9.292e-07	0.75465	0.02025
								72354	32.8321	96.655	NA	NA	8.22308	NA	NA	NA
								72528	12.2406	NA	NA	NA	NA	9.38e-06	0.2912	NA
								73138	20.8726	96.0615	NA	3.31808	3.10272	8.775e-06	0.1751	0.0486
								73204	NA	NA	NA	NA	NA	NA	NA	NA
								73209	24.071	92.2997	NA	35.3777	2.35346	5.78e-06	0.38635	0.08655
								73401	8.26494	95.2285	9.495e-06	1.70725	3.76068	4.545e-07	0.1624	0.0415333
								786435	NA	NA	NA	NA	NA	NA	NA	NA
								815205	NA	NA	NA	NA	NA	NA	NA	NA
								824591	NA	NA	NA	NA	NA	NA	NA	NA
								83665	NA	NA	NA	NA	NA	NA	NA	NA
								838176	NA	NA	NA	NA	NA	NA	NA	NA
								850689	NA	NA	NA	NA	NA	NA	NA	NA
								929574	NA	NA	NA	NA	NA	NA	NA	NA
								933216	NA	NA	NA	NA	NA	NA	NA	NA
								G_25536	NA	NA	NA	NA	NA	NA	NA	NA
Figure 1d
CD8				CD4				CD68				CD20
	GATA6+PanCK+	GATA6-PanCK+			GATA6+PanCK+	GATA6-PanCK+			GATA6+PanCK+	GATA6-PanCK+			GATA6+PanCK+	GATA6-PanCK+
52817	1.5975	0.85		52817	0.6425	0.4125		52817	1.07	0.8775		52817	1.02	0.625
1504	0.933	0.352		1504	0.911	0.32		1504	0.46	0.352		1504	0.23	0.11
TMA3	1.042	0.15		TMA3	0.324	0.23		TMA3	0.25	0.135		TMA3	0.3	0.13
TMA5	1.451	0.34		TMA5	0.631	0.134		TMA5	0.245	0.12		TMA5	0.244	0.221
TMA7	0.453	0.13		TMA7	0.13	0.31		TMA7	0.142	0.124		TMA7	0.132	0.183
TMA8	0.73	0.143		TMA8	0.23	0.134		TMA8	0.13	0.24		TMA8	0.38	0.23
TMA9	1.24	0.31		TMA9	0.43	0.242		TMA9	0.35	0.12		TMA9	0.14	0.093
TMA14	0.47	0.13		TMA14	0.18	0.24		TMA14	0.23	0.21		TMA14	0.11	0.12
Figure 1e
	GATA6+PanCK+	GATA6-PanCK+
52817	19.35	4.33
1504	8.2	5.46
TMA3	5.54	3.61
TMA5	28.87	15.46
TMA7	9.6	8.2
TMA8	18.2	11.53
TMA9	22.12	10.86
TMA14	3.73	4.2

## Sheet: Figure 2
Figure 2a
110299	511950	2838c3	60400	70301	60531	511892	6694C2	60590
263.5	249.6	208.9	155.2	136	92.7	96.4	43.6	23
366	228.5	192.7	183.1	157.1	78.8	45	93.4	3.1
327.4	285.1	212	221.1	182.5	75.1	84	78.3	25.2
								49.7
Figure 2c
GATA6hi									GATA6lo
110299		511950		2838c3		60400			60531		511892		6694C2		60590
Ctrl	MEKi	Ctrl	MEKi	Ctrl	MEKi	Ctrl	MEKi		Ctrl	MEKi	Ctrl	MEKi	Ctrl	MEKi	Ctrl	MEKi
206	481	153	173	169	579	156	173		106	181	84	90	165	153	89	78
155	243	138	167	245	653	120	223		141	152	58	87	123	131	45	69
111	314	149	190	332	584	104	230		194	190	49	55	67	85	57	65
158	398	110	183	56	353	134	210		111	145	89	78	78	155	48	64
98	178			154	402				167	110			156	199
Figure 2d
2838c3	gGATA6_KO-3	gGATA6_KO-4
278	4	4.4
174.7	2.7	10.7
162.1	3.4	3.2
234.3	1.4	25.3
Figure 2e
gNT		gGATA6_KO-3		gGATA6_KO-4
Ctrl	MEKi	Ctrl	MEKi	Ctrl	MEKi
170.4	675.6	112.8	174	121.2	158.4
237.6	583.2	200.4	237.6	170.4	207.6
290.4	675.6	277.2	302.4	146.4	159.6
388.8	518.4	237.6	256.8	302.4	320.4
Figure 2h
WT	WT-MEKi	WT-IAA	WT-MEKi+IAA	AID-GATA6	AID-GATA6-MEKi	GATA6-AID-IAA	AID-GATA6-MEKi+IAA
378	578	350	587	367	496	400	387
345	580	364	590	410	598	430	440
380	625	380	621	389	550	356	398
330	559	356	578	320	512	334	340
310	530	323	524	350	621	370	389
Figure 2g
GATA6
β-actin

## Sheet: Figure 3
Figure 3b
60590	110299
1.4	46
2.4	38.6
2.3	28.7
1.1	25.7
0.8	34.5
Figure 3c
60590		110299
Ctrl	MEKi	Ctrl	MEKi
210.316	222.035	106	11.7021
224.003	171.814	142.386	24.4373
89.5289	90.3706	138.788	5.93607
195.55	259.974	114.851	3.73444
		129.118	37.7483
Figure 3d
MHCI			CD8			GzmB			Cl casp3			pSTAT1
Ctrl	MEKi		Ctrl	MEKi		Ctrl	MEKi		Ctrl	MEKi		Ctrl	MEKi
4.5	11.3		1.11918	3.12337		0.12	2.1		0.6	1.3		10.1	34.3
2.6	23.4		0.008986	6.58386		0	1.85		0.2	2.5		13.4	38.2
7.5	13.2		1.49904	5.6		0.31	2.42		1.1	4.3		7.8	25.3
3.4	8.4		1.07221	4.52		0.4	1.9		2.3	2.3		3.6	13.23
5.3	6.7		0.4	1.34		0.21	0.66		0.5	5.3		5.3	45.3
Figure 3f
	Ctrl+Auxin					MEKi+Auxin
pre	285	295	234	323	329	318	331	288	240	363
po1	399	396	338	438.9	665	375	420	400	360	439
po2		543	729	996	1210	1229	763	517	442	622
po3		1080	1000				1241	1200	1000	905
Figure 3g
No auxin	with Auxin
36.3	16.3
26.2	13.2
29.4	8.5
31.2	17.3
19.4	13.3
Figure 3h
MHCI+ (%)			CD8+ (%)			Cl casp3+ (%)			pSTAT1+ (%)
Ctrl+Auxin	Ctrl+Auxin		Ctrl+Auxin	Ctrl+Auxin		Ctrl+Auxin	Ctrl+Auxin		Ctrl+Auxin	Ctrl+Auxin
2.4	4.52		3.42314	1.41927		1.2	2.1		3.4	1.2
4.5	2.1		2.39076	1.63		2.1	1.3		4.2	4.3
1.4	3.2		0.059701	2.35289		0.4	1.2		8.3	3.5
0.9	0.6		1.0662	1.46124		1.32	1		2.1	6.4
1.4	2.4		1.82144	2.23		0.9	2.4		0.9	1.4

## Sheet: Figure 4
Figure 4b
GATA6high				GATA6low
Veh	MEKi			Veh	MEKi
4.5	16.2			0.5	2.4
2.5	36			2.1	0.5
5.7	24			3.1	2.4
6.4	26			0.5	0.5
2.5	18.4			6.4	5.3
2.4	19			1.3	3.4
8.4	17.4			5.6	8.4
				4.7	7
Figure 4c
Veh	MEKi
0.4	0.21
0.2	0.12
0.14	0.09
0.212	0.083
0.135	0.13
0.322	0.12
0.214	0.131
Figure 4d																		Figure 4e
Ctrl	MEKi	Moce	Quis	Doma	Tas	LMK	Rico	MEKi+Moce	MEKi+Quis	MEKi+Doma	MEKi+Tas	MEKi+LMK	MEKi+Rico
290	130	301	120	320	180	230	299	183	208	220	135	127	173					60531 511950
332	156	292	132	344	231	243	301	234	190	289	130	189	253					GATA6
178	98	234	153	298	199	231	234	221	214	306	235	204	331													b-actin
234	112	278	241	401	201	198	231	245	201	294	198	224	223
Figure 4f
110299					511950					2838c3
Ctrl	MEKi	Doma	MEKi+Doma		Ctrl	MEKi	Doma	MEKi+Doma		Ctrl	MEKi	Doma	MEKi+Doma
206	481	574	765		153	173	211	245		235	492	431	1090
155	343	344	679		138	167	240	360		153	370	339	670
111	314	355	587		149	190	278	298		56	375	378	783
158	398	289	473		110	183	235	304		84	404	405	598
98	378	299	622							102	353	345	607
60400					60531					511892
Ctrl	MEKi	Doma	MEKi+Doma		Ctrl	MEKi	Doma	MEKi+Doma		Ctrl	MEKi	Doma	MEKi+Doma
156	173	190	223		21.2	36.2	94.8	253		84	90	130	142
120	223	224	308		28.2	30.4	72.6	114.8		58	87	110	158
104	230	300	332		38.8	38	69.4	173.2		49	55	117	147
134	210	245	342		22.2	29	55.4	212.6		89	78	122	167
					33.4	22	57.8	117
60590					6694C2
Ctrl	MEKi	Doma	MEKi+Doma		Ctrl	MEKi	Doma	MEKi+Doma
89	78	95	110		33	30.6	93.4	173.8
45	69	98	103		24.6	26.2	112.8	121.4
57	65	89	121		13.4	17	99	175.2										cell 60400 60590
48	64	78	129		15.6	31	102.6	190.8										GATA6								b-actin
					31.2	39.8	84.8	144.4
																		2838c3
																		GATA6								b-actin
																		110299, 70301
																		GATA6
																										b-actin
																		6694c2, 511892
																		GATA6								b-actin

## Sheet: Figure 5
Figure 5c
GP82	GP2838c3	GP99	GP58
117.6	242.7	21.5	12.3
75.6	166.1	11.5	33.2
94.7	233.7	6.7	17.6
Figure 5d
GP82					GP2838c3					GP99					GP58
Ctrl	MEKi	HDACi	MEKi+HDACi		Ctrl	MEKi	HDACi	MEKi+HDACi		Ctrl	MEKi	HDACi	MEKi+HDACi		Ctrl	MEKi	HDACi	MEKi+HDACi
14	64	119	321		169	479	334	904		8	6	50	34		120	157	188	177
12	52	157	245		245	353	424	784		4	1	74	55		89	141	241	265
35	98	163	352		332	584	476	723		2	8	56	75		78	133	155	176
23	78	148	401		56	353	312	563		12	11	44	65		35	99	111	141
					154	402	363	549
Figure 5e
GP82
PI					TNFa					GzmB					PD1
Ctrl	MEKi	HDACi	MEKi+HDACi		Ctrl	MEKi	HDACi	MEKi+HDACi		Ctrl	MEKi	HDACi	MEKi+HDACi		Ctrl	MEKi	HDACi	MEKi+HDACi
0	15	0	47		61	58	62	72		3	13	10.1	26.3		23	31.3	23.1	41
10.2	38.3	4.23	74		38.2	39.3	40.5	67.2		2.3	10.2	8.4	19.3		19.3	28.3	19.3	60.1
8.9	32.4	9.13	56.4		35.3	42.1	48.2	59.2		2.1	17.3	7.4	34.2		29.2	34.2	14.2	58.2
4.5	56.1	12.1	82		50.4	45.2	39.1	54.3		4.1	19.3	2	15.3		31.3	30.2	21.4	30.1
GP2838c3
PI					TNFa					GzmB					PD1
Ctrl	MEKi	HDACi	MEKi+HDACi		Ctrl	MEKi	HDACi	MEKi+HDACi		Ctrl	MEKi	HDACi	MEKi+HDACi		Ctrl	MEKi	HDACi	MEKi+HDACi
8.3	15.53	10.4	41.3		12.4	23.43	21.1	43.5		1.4	5.3	8.3	23.3		1.3	2.3	2.3	13.4
9.2	21.4	12.23	35.6		32.3	39.5	34.2	56.3		4.2	7.7	5.6	14.6		4.2	6.7	3.5	25.4
11.3	22.1	12.2	34.2		16.3	34.2	29.4	40.3		1.2	6.5	8.4	25.3		0.6	8.5	3.4	15.6
7.3	14.6	8.42	26.6		22.4	36.7	28.5	49.3		0.4	14.3	5.9	18.3		2.3	6.4	5	18.4
4.6	18.3	5.3	20.4		19.5	29.1	22.4	38.3		1.5	9.4	7.5	14.3		4.4	9.4	4.8	13.1
Figure 5f
GP99
PI					TNFa					GzmB					PD1
Ctrl	MEKi	HDACi	MEKi+HDACi		Ctrl	MEKi	HDACi	MEKi+HDACi		Ctrl	MEKi	HDACi	MEKi+HDACi		Ctrl	MEKi	HDACi	MEKi+HDACi
0	0	0	10		25	0	11	54		4	4	6	9.9		8.2	4	6.8	10.9
4.1	5.142	0	29.4		17.3	13.2	24.2	45.1		7	2.4	8.2	14.5		2.4	5.2	10.3	19.2
5.4	6.3	11.3	20.3		24.2	30.1	34.1	33		1.2	13.4	3.4	21.4		16.4	8.2	4.3	12.1
0.9	9.5	12.5	14.5		10.3	20.3	28.1	26.2		1.8	10.3	10.3	14.3		18.2	11.3	10.3	9.4
GP58
PI					TNFa					GzmB					PD1
Ctrl	MEKi	HDACi	MEKi+HDACi		Ctrl	MEKi	HDACi	MEKi+HDACi		Ctrl	MEKi	HDACi	MEKi+HDACi		Ctrl	MEKi	HDACi	MEKi+HDACi
8.4	15.3	6.4	16.3		21	29.4	25.2	39		1.3	4.2	4.6	5.3		0.3	1.2	2.4	2.5
6.7	18.3	6.3	21.4		34	41.2	29.4	47.8		3.2	4.5	2.4	7.52		1.4	2.1	2.6	3.4
4.6	14.2	8.5	16.7		23.52	31.2	22.3	44.5		1.3	6.4	0.9	11.4		3.2	1.3	3.1	4.5
7.4	16.2	10.3	24.2		29.1	36.5	33.1	42.5		0.7	2.5	2.4	8.3		1.7	2.4	3.1	2.4
5.4	11.2	5.6	19.3		19.4	27.5	24.5	37.5		2.2	4.5	1.5	6.6		0.7	1.3	1.9	4.2

## Sheet: Figure 6
Figure 6b
Days	M	M+D	D	CTL
10	1
13	1
28	1
21	1
21	1
21	1
49		1
43		1
39		1
29		1
29		1
28		1
28		1
14			1
19			1
18			1
23			1
24			1
22			1
15			1
7			1
7			1
7				1
14				1
7				1
7				1
11				1
12				1
1				1
1				1
Figure 6c
	CTL	M	D	M+D
1	73.6775
2	66.5242
3	50.9823
4	29.2843
5	4.18869
6		39.6586
7		38.6179
8		-5.45906
9		-22.3325
10		-32.7273
11		-43.6659
12		-59.0455
13			136.128
14			109.166
15			124.315
16			98.2911
17			55.5855
18			26.4855
19				-38.6735
20				-56.592
21				-75.1974
22				-78.9035
23				-89.1651
Figure 6e
Ctrl	MEKi	HDACi	MEKi+HDACi
2.3	1.3	4.3	3.6
3.4	0.5	3.4	5.6
4.5	1.4	4.7	3
2.1	0.4	2.4	4.1
		2.6	3.5
			2.4
Figure 6f
	GATA6+MHCI+						GATA6+MHCI-						total GATA6+
Ctrl	0.8	0.9	0.7	0.4			1.5	2.5	3.8	1.7			2.3	3.4	4.5	2.1
MEKi	0.9	0.5	1.3	0.3			0.4	0	0.1	0.1			1.3	0.5	1.4	0.4
HDACi	1.6	1.3	1.8	0.5	1		2.7	2.1	2.9	1.9	1.6		4.3	3.4	4.7	2.4	2.6
MEKi+HDACi	2.7	4.5	2.5	3.1	2.9	1.8	0.9	1.1	0.5	1	0.6	0.6	3.6	5.6	3	4.1	3.5	2.4

## Sheet: Figure 7
Figure 7a
CD8+ %					GzmB+ %					PD1+ %					CD4+ %
Ctrl	MEKi	HDACi	MEKi+HDACi		Ctrl	MEKi	HDACi	MEKi+HDACi		Ctrl	MEKi	HDACi	MEKi+HDACi		Ctrl	MEKi	HDACi	MEKi+HDACi
0.18926	0.109021	0.07064	0.509317		0.134341	0.4238	0.517378	1.31942		0.392994	0.375382	0.288674	0.541782		0.031851	0.013974	0.00685	0.004152
0.06789	0.009728	0.069396	0.366665		0.278139	0.434703	1.32692	0.641868		0.191851	0.185798	0.322447	0.516938		0.021148	0.002708	0.025422	0.022469
0.132634	0.202589	0.097032	0.384498		0.172836	0.621582	0.667612	0.919514		0.201476	0.368664	0.177453	0.404649		0.011491	0.01804	0.007638	0.002024
0.15825	0.115646	0.077674	0.437427		0.104644	0.550893	0.309074	2.07198		0.251355	0.199063	0.118039	0.646798		0.021053	0.002529	0.001958	0.02378
		0.047321	0.955568				0.175603	1.11329				0.097368	0.753051				0.022745	0.005647
		0.050589	0.299002				0.233994	2.10731				0.259247	0.875058				0.008973	0.008297
			0.169641					1.18417					0.302053					0.005561
Figure 7b
Ctrl	MEKi	HDACi	MEKi+HDACi
0.393933	0.174131	0.359685	1.62956
0.431396	0.778696	0.799473	1.25879
0.484827	0.433718	0.835	2.21049
0.528042	0.876684	0.527296	1.10178
		0.644765	3.06299
		0.443845	1.87193
			1.2281
Figure 7d
MHCI+	MHCI-
2.31114	0.24242
3.25522	0.134221
1.93387	0.842987
0.984899	1.10011
0.789521	0.19331
3.53566	0.036342
4.15253	1.42424
Figure 7e
MHCI+Casp3+	MHCI-Casp3+
5.621	0.632
9.521	0.3562
2.4242	1.534
1.6342	0.535
3.563	1.26467
1.463	0.522
1.9622	0.031

## Sheet: FigureS1
FigureS1a
ID	GATA6_ann_TU.PPC.Pos.Pix.Perc.Total							ID	GATA6_ann_TU.PPC.Pos.Pix.Perc.Total	E_CADHERIN.PPC.Pos.Pix.Perc.Total
1_21043	int							1_104134	NA	NA
1_36312	high							1_104192	NA	NA
1_37265	high							1_112577	NA	NA
1_39924	int							1_21043	15.8442	6.9836
1_41902	int							1_33581	NA	NA
1_42221	high							1_35154	NA	NA
1_44422	high							1_36312	23.6087	23.161
1_44785	high							1_36549	7.79554	0.7703
1_47715	int							1_37265	25.1407	7.8573
1_48081	high							1_39924	20.4465	17.2593
1_50109	high							1_41902	14.9193	4.08006
1_50113	high							1_42221	27.5842	8.4151
1_50423	low							1_44422	30.3494	12.5971
1_54342	low							1_44605	NA	NA
1_55608	low							1_44785	28.4052	5.7347
1_55816	int							1_46422	NA	NA
1_56853	int							1_47625	NA	NA
1_68291	int							1_47715	21.1541	10.2996
43827	high							1_48081	28.1734	19.3343
44227	int							1_50109	23.657	6.52813
46868	int							1_50113	22.7904	16.4338
49709	int							1_50423	7.8108	15.7407
52129	low							1_54342	0.337988	15.718
54567	low							1_55608	8.47159	9.59852
58007	low							1_55816	22.5148	2.69043
58057	low							1_56588	NA	NA
58450	low							1_56853	22.231	16.3239
59053	high							1_57450	8.63112	5.87407
59519	low							1_66124	NA	NA
59576	int							1_67113	NA	NA
59656	int							1_67731	NA	NA
59695	high							1_68291	13.6218	26.5032
59800	low							1_69785	NA	NA
59899	int							1_69943	NA	NA
60294	low							1_70237	NA	NA
60416	high							1_70327	NA	NA
60453	high							1_73579	NA	NA
60494	low							1_76312	NA	NA
60670	high							1_96213	NA	NA
60726	high							1_96217	NA	NA
61062	high							1051048	NA	NA
61272	int							1063578	NA	NA
61308	low							1085471	NA	NA
61465	high							1106509	NA	NA
61577	high							1136076	NA	NA
62270	low							1162592	NA	NA
62320	high							1167672	NA	NA
62406	low							1193902	NA	NA
62633	low							1214622	NA	NA
62649	int							1219237	NA	NA
62850	low							1230064	NA	NA
62891	low							1262468	NA	NA
63113	low							1278320	NA	NA
63147	int							1333822	NA	NA
63185	int							1347081	NA	NA
63334	low							1360531	NA	NA
63656	high							1367479	NA	NA
63675	high							1373616	NA	NA
63780	high							1391712	NA	NA
63993	int							142308	NA	NA
64184	low							142349	NA	NA
64473	int							1511423	NA	NA
65112	low							1530307	NA	NA
65179	int							1547881	NA	NA
65644	int							1555142	NA	NA
65653	high							1560562	NA	NA
65706	int							165555	NA	NA
65868	low							192398	NA	NA
65891	int							199667	NA	NA
65903	high							202796	NA	NA
66147	low							209485	NA	NA
66163	high							244216	NA	NA
66189	low							271077	NA	NA
66274	low							273848	NA	NA
66451	high							280316	NA	NA
66452	int							292795	NA	NA
66549	high							302358	NA	NA
66694	int							324872	NA	NA
66745	high							330980	NA	NA
66748	int							340371	NA	NA
66785	low							3409979	NA	NA
67120	high							348167	NA	NA
67285	int							3513933	NA	NA
67481	high							35462	NA	NA
67691	int							35554	NA	NA
68086	high							35804	NA	NA
68266	high							36144	NA	NA
68449	low							3621897	NA	NA
68640	int							36322	NA	NA
68662	int							3644643	NA	NA
68750	high							38109	NA	NA
68751	int							383310	NA	NA
69204	int							38408	NA	NA
69298	high							38536	NA	NA
69372	low							405492	NA	NA
69541	low							40957	NA	NA
69544	int							41895	NA	NA
69598	low							42828	NA	NA
69631	int							43168	NA	NA
69686	int							43827	23.4075	4.24805
69713	low							44227	13.3827	11.3066
70063	high							448042	NA	NA
70149	int							45009	NA	NA
70187	low							46751	27.8251	24.2607
70588	high							46868	17.0727	8.2664
70596	low							47470	NA	NA
70636	int							47727	NA	NA
71175	low							49709	20.2811	4.04
71217	low							51911	14.1226	7.2854
71333	low							52129	1.6883	8.20055
71772	high							54567	11.0192	9.5065
71790	high							55115	NA	NA
71848	int							55487	NA	NA
71868	low							56024	NA	NA
72222	int							56979	NA	NA
72354	high							569894	NA	NA
72528	low							58007	12.3851	3.7095
73138	int							58028	NA	NA
73209	high							58057	0.0253459	NA
73401	low							584088	NA	NA
								58450	5.30006	4.80546
								58667	NA	NA
								59053	29.8142	34.9139
								59519	12.0772	9.62497
								59576	22.5953	8.3293
								59656	19.6788	5.6028
								59695	22.6516	10.7096
								597666	NA	NA
								59800	10.2881	10.8842
								59899	17.2469	10.7846
								60294	10.7664	7.0196
								60416	30.1504	23.9199
								60453	26.9795	12.8535
								60494	0.216523	NA
								60550	NA	NA
								60583	NA	NA
								60670	24.6237	NA
								60680	NA	NA
								60725	NA	NA
								60726	31.0838	23.4117
								60743	NA	NA
								60940	NA	NA
								61062	43.1093	NA
								61084	NA	NA
								61272	20.6599	5.4182
								61308	2.59772	25.0082
								61378	NA	NA
								61465	26.8962	9.7149
								61577	25.7631	12.5283
								61621	14.8351	2.01915
								618796	NA	NA
								61936	NA	NA
								62270	9.96833	19.1635
								62320	29.0367	NA
								62406	6.40484	24.6185
								624135	NA	NA
								62633	9.42693	0.55755
								62649	15.7032	NA
								62850	3.81132	14.5081
								62891	5.25341	6.9545
								63113	0.536981	18.4894
								63147	16.5835	8.57305
								63185	19.2082	5.4167
								63256	NA	NA
								63334	7.56145	1.617
								63648	NA	NA
								63656	24.5359	12.1796
								63675	24.8068	9.1338
								63780	23.943	7.7705
								63981	NA	NA
								63993	19.047	15.8823
								64106	16.6078	22.3394
								64120	NA	NA
								64184	12.5076	17.4533
								64339	NA	NA
								64473	16.2698	7.8671
								64747	NA	NA
								64897	NA	NA
								64953	NA	NA
								65112	2.99539	23.7618
								65121	NA	NA
								65123	18.6596	22.1894
								65179	17.1893	17.0623
								65297	NA	NA
								65347	0.488271	2.43463
								65378	39.0966	NA
								65634	NA	NA
								65644	16.7016	21.6624
								65653	36.2632	29.7574
								65706	16.8392	2.30554
								65868	7.51579	11.4462
								65891	13.9229	33.0112
								65903	27.5329	9.57385
								66147	13.0446	8.3205
								66163	26.8198	30.2767
								66189	11.4666	16.1569
								66196	NA	NA
								66274	4.46042	0.4284
								66451	30.8293	20.4882
								66452	17.6573	13.6637
								66464	26.5642	13.2223
								66549	25.5461	NA
								66599	24.1031	5.18048
								66694	16.8015	NA
								66745	27.6086	12.8841
								66748	13.9639	0.2003
								66785	7.45259	17.1896
								66940	NA	NA
								67036	NA	NA
								67120	34.117	20.2135
								67285	14.5115	6.7409
								67329	NA	NA
								67476	NA	9.13
								67481	25.6029	2.8448
								67572	26.8296	19.6349
								67668	34.8455	36.4252
								67691	19.5657	NA
								68038	NA	NA
								68046	NA	NA
								68086	38.1763	12.1553
								68266	24.4395	11.5007
								68426	35.3871	25.0332
								68449	12.6489	13.16
								68492	29.3025	3.50445
								68603	NA	NA
								68640	13.5923	12.7914
								68662	18.2469	2.66067
								68718	NA	21.3472
								68750	35.4267	1.19005
								68751	20.2366	22.6078
								68950	NA	NA
								69120	NA	NA
								691774	NA	NA
								69204	20.3262	34.5224
								69220	NA	NA
								69245	6.77919	4.2539
								69298	26.5927	18.6677
								69372	9.41479	15.9285
								69541	8.48961	10.0579
								69544	18.2958	2.8521
								69598	7.53857	24.7197
								69631	14.2858	2.8345
								69686	22.6048	21.7815
								69713	8.19693	6.38346
								70063	26.7039	8.72355
								70149	19.4764	3.1961
								70187	7.38054	2.55083
								70198	NA	NA
								705221	NA	NA
								70588	37.8588	22.5992
								70596	7.76282	11.6712
								70636	15.5315	17.2966
								70752	NA	NA
								71175	9.72231	NA
								71217	0.152563	3.06142
								71333	7.23512	3.0233
								71471	NA	NA
								71772	25.8999	17.5064
								71790	24.1344	13.1769
								71848	14.9661	27.8037
								71868	10.4865	18.4727
								71870	NA	1.0625
								72183	11.729	2.8144
								72222	19.6833	12.1974
								72247	NA	NA
								72344	15.0755	8.75015
								72354	32.8321	NA
								72528	12.2406	NA
								73138	20.8726	10.2693
								73204	NA	NA
								73209	24.071	3.98387
								73401	8.26494	14.8593
								786435	NA	NA
								815205	NA	NA
								824591	NA	NA
								83665	NA	NA
								838176	NA	NA
								850689	NA	NA
								929574	NA	NA
								933216	NA	NA
								G_25536	NA	NA
Figure S1d
HLA-A+PanCK+				GATA6+HLA-A+PanCK+
	PCNA+	PCNA-			PCNA+	PCNA-
52817	51.2247	48.7753		52817	44.4444	55.5556
1504	55.0512	44.9488		1504	64.8496	35.1504
TMA3	26.612	73.388		TMA3	33.1081	66.8919
TMA5	41.3632	58.6368		TMA5	41.8692	58.1308
TMA7	46.6854	53.3146		TMA7	51.9481	48.0519
TMA8	19.8453	80.1547		TMA8	67.6471	32.3529
TMA9	64.869	35.131		TMA9	43.6469	56.3531
TMA14	44.1362	55.8638		TMA14	51.1111	48.8889
Figure S1e
	GATA6+CLDN18+	GATA6+CLDN18-	GATA6-CLDN18+				GATA6+CLDN18+	GATA6+CLDN18-	GATA6-CLDN18+	KRT5+GATA6-CLDN18-	KRT5-GATA6-CLDN18-
52817	70.4151	21.5449	8.03994			52817	11.9643	3.66071	1.36607	8.21429	74.7946
1504	49.8748	24.0541	26.0712			1504	13.8156	6.66312	7.22187	1.25	71.0494
TMA3	63.5953	10.7936	25.6111			TMA3	54.0523	9.17392	21.7679	10.2196	4.78626
TMA5	21.7219	61.1799	17.0982			TMA5	4.69258	13.2167	3.69371	1.0951	77.3019
TMA7	18.6701	6.75382	74.5761			TMA7	8.65551	3.13109	34.5736	0.188102	53.4517
TMA8	0	50.9434	49.0566			TMA8	0	2.26986	2.18579	2.10172	93.4426
TMA9	65.4524	26.4778	8.06986			TMA9	62.7852	25.3988	7.74101	3.92894	0.146074
TMA14	58.6874	33.9618	7.35083			TMA14	41.3	23.8999	5.17299	0.940544	28.6866
Figure S1f
CD8				CD4				CD68				CD20
	GATA6+CLDN18-	GATA6-CLDN18+			GATA6+CLDN18-	GATA6-CLDN18+			GATA6+CLDN18-	GATA6-CLDN18+			GATA6+CLDN18-	GATA6-CLDN18+
52817	1.42	0.43		52817	0.35	0.53		52817	0.904	1.03		52817	0.89	0.87
1504	1.14	0.84		1504	0.6	0.35		1504	0.52	0.35		1504	0.64	0.08
TMA3	0.94	0.3		TMA3	0.13	0.34		TMA3	0.24	0.15		TMA3	0.43	0.21
TMA5	1.64	0.56		TMA5	0.45	0.31		TMA5	0.43	0.245		TMA5	0.21	0.32
TMA7	0.63	0.34		TMA7	0.24	0.39		TMA7	0.131	0.245		TMA7	0.108	0.135
TMA8	0.79	0.53		TMA8	0.34	0.08		TMA8	0.17	0.35		TMA8	0.25	0.145
TMA9	0.993	0.14		TMA9	0.45	0.135		TMA9	0.24	0.47		TMA9	0.131	0.146
TMA14	0.76	0.4		TMA14	0.148	0.284		TMA14	0.19	0.67		TMA14	0.24	0.24

## Sheet: FigureS2
Figure S2a
110299		511950		2838c3		60400		70301		60531		511892		6694C2		60590
Ctrl	MEKi	Ctrl	MEKi	Ctrl	MEKi	Ctrl	MEKi	Ctrl	MEKi	Ctrl	MEKi	Ctrl	MEKi	Ctrl	MEKi	Ctrl	MEKi
2.0451	1.4267	2.6958	1.9093	1.4478	1.729	2.8098	1.995	2.0291	2.1856	2.1899	1.9782	2.7787	1.774	1.4779	1.5341	1.3443	2.2105
1.2459	1.4914	2.4673	1.9675	2.3695	1.3142	2.7862	2.637	2.0137	2.0307	1.7504	1.6882	2.749	1.794	1.5851	1.5856	2.1903	1.6717
1.7776	1.5987	2.5646	1.8404	1.9338	1.0924	2.8405	2.7	2.0576	2.0939	1.8852	1.5177	2.3908	2.211	1.759	1.436	2.6068	2.1013
Figure S2g
GATA6								b-actin

## Sheet: FigureS3
Figure S3a
	Ctrl				MEKi
Pre	223.32	515.116	500.751	456.978	529.125	423.561	537.595	456.788
Post1	369.123	915.334	663.693	789.745	854.438	575.199	770.409	668.876
Post2	692.998	1668.99	949.068	1350.6	1703.97	1151.3	1023.42	1644.32
Figure S3b
	Ctrl					MEKi
pre	350	394	330	404	340	282	311	219	241	302
po1	661	955	788	868	779	261	387	232	250	416
po2						315	587	286	292	440
po3						557	1181	276.3	299	950
po4						889		520	642
po5								895	999
po6
Figure S3c
MHCI			CD8			Cl casp3			pSTAT1
Ctrl	MEKi		Ctrl	MEKi		Veh	MEKi		Veh	MEKi
0.4	0.7		0.7	0.2		0.6	0.5		4.5	7.8
0	0.1		0.4	0.5		0.3	0.45		6.4	9.6
0.2	0		0.8	1.2		1.1	0.8		3.4	6.4
0.1	0.3		1.2	0.4
0.8	0.5		0.4	0.6
Figure S3d
0	12h	24h	48h
283
394	367	235	119
342		197	134
Figure S3e
	Auxin				Veh
pre	322	162	311			330	549	452
post2	948	751	1104			990	1020	1050
Figure S3f
Veh						Auxin
MHCII			CD4			MHCII			CD4
Ctrl	MEKi		Ctrl	MEKi		Ctrl	MEKi		Ctrl	MEKi
0.5	1.1		0.7	2.42		1.1	2.1		0.4	3.4
0.25	0.2		2.34	3.5		0.9	0.4		1.3	2.4
0.7	0.4		2.1	5.4		0.5	1.3		0.9	2.9
1.4	0.9		1.5	1.9		0.25	1.2		1.3	2.1
2.5	0.34		0.4	2.3		1.42	0.7		0.67	1.9

[truncated: 4 more sheets: FigureS4, FigureS5, FigureS6, FigureS7]
